# Supplementary material for: Isolation and Characterization of High-Temperature-Tolerant Mutants of Bradyrhizobium diazoefficiens USDA110 by Carbon-Ion Beam Irradiation
Source: Microorganisms. 2024 Sep 2;12(9):1819. doi: 10.3390/microorganisms12091819 (PMC11434629; doi:10.3390/microorganisms12091819)
Supplement: Supplementary file 1 [file microorganisms-12-01819-s001.zip]

Archive with 10 entries (10 files):
- microorganisms-3150893_revised_Table_S2.xlsx
- __MACOSX/._microorganisms-3150893_revised_Table_S2.xlsx
- microorganisms-3150893_revised_Table_S3.csv
- __MACOSX/._microorganisms-3150893_revised_Table_S3.csv
- microorganisms-3150893_Table_S1.xlsx
- __MACOSX/._microorganisms-3150893_Table_S1.xlsx
- Supplemental FigS1.tiff
- __MACOSX/._Supplemental FigS1.tiff
- Supplemental FigS2.tiff
- Supplemental FigS3.tiff
