# Supplementary material for: Isolation and Characterization of High-Temperature-Tolerant Mutants of Bradyrhizobium diazoefficiens USDA110 by Carbon-Ion Beam Irradiation
Source: Microorganisms. 2024 Sep 2;12(9):1819. doi: 10.3390/microorganisms12091819 (PMC11434629; doi:10.3390/microorganisms12091819)
Supplement: Supplementary file 1 [file microorganisms-12-01819-s001.zip › microorganisms-3150893_revised_Table_S2.xlsx]

## Sheet: Sheet1
Table S2 Mutations detected in both the wild-type and four mutant strains by whole genome sequencing.
Position	Reference sequence	Sequence of laboratory strain	Gene	Annotation (Product)
143039	AC	A	BJA_RS00735	pseudogene
370897	AG	A	BJA_RS01765	pseudogene
652824	GC	G	BJA_RS03075	pseudogene
1094535	T	A	-	-
1162818	G	GC	-	-
1318800	T	TC	-	-
2501705	AG	A	BJA_RS11265	pseudogene
2636595	T	C	-	-
2726903	C	G	BJA_RS12270	A/G-specific adenine glycosylase
3141682	C	A	BJA_RS14150	ornithine--oxo-acid transaminase
3293060	G	GC	BJA_RS42650	MASE3 domain-containing protein
3394478	A	G	-	-
3561032	AC	A	BJA_RS15990	pseudogene
3741955	G	A	BJA_RS16745	(2Fe-2S)-binding protein
3893687	G	GC	BJA_RS17495	tripartite tricarboxylate transporter substrate-binding protein
3945455	G	T	BJA_RS17675	carbohydrate ABC transporter permease
3966686	GC	G	BJA_RS43085	type VI secretion system baseplate subunit TssF
4078411	GC	G	-	-
4087077	C	CG	BJA_RS18295	pseudogene
4101288	C	CT	BJA_RS43850	efflux transporter outer membrane subunit
4241229	T	C	BJA_RS18930	hypothetical protein
4357475	CG	C	BJA_RS19470	pseudogene
4395859	C	G	-	-
4488326	AG	A	BJA_RS20120	autotransporter outer membrane beta-barrel domain-containing protein
4534665	C	G	BJA_RS20370	4-hydroxythreonine-4-phosphate dehydrogenase PdxA
4559070	A	AT	BJA_RS20475	pseudogene
4608235	C	CG	-	-
4608240	A	AG	-	-
4608271	C	CG	-	-
4641725	TA	T	BJA_RS20880	tannase/feruloyl esterase family alpha/beta hydrolase
4671934	TC	T	-	-
4736430	A	G	BJA_RS21375	M48 family metalloprotease
4791741	G	C	BJA_RS21575	DUF1697 domain-containing protein
4801873	CG	C	BJA_RS21625	pseudogene
4805366	TTTT	CGCG	BJA_RS21645	DEAD/DEAH box helicase
4811034	T	TC	BJA_RS43870	pseudogene
4818306	CG	C	BJA_RS21705	pseudogene
4847137	G	A	BJA_RS21845	amino acid ABC transporter substrate-binding protein
4942015	G	C	BJA_RS22295	acetamidase/formamidase family protein
4942091	G	C	BJA_RS22295	acetamidase/formamidase family protein
5048978	T	TC	BJA_RS22805	pseudogene
5096398	T	C	BJA_RS23030	transcription-repair coupling factor
5137609	C	G	BJA_RS23245	CBS domain-containing protein
5224752	C	G	BJA_RS23670	tail fiber protein
5266657	GC	G	BJA_RS23880	pseudogene
5518621	G	A	BJA_RS25040	undecaprenyl-phosphate glucose phosphotransferase
5518642	G	A	BJA_RS25040	undecaprenyl-phosphate glucose phosphotransferase
5646430	GTCATA	TTGATG	BJA_RS25635	Asp-tRNA(Asn)/Glu-tRNA(Gln) amidotransferase subunit GatA
5668460	CA	C	BJA_RS25755	pseudogene
5821114	GC	G	-	-
5915734	TGACT	CGACG	-	-
6035612	GC	G	BJA_RS27665	pseudogene
6076648	GC	G	BJA_RS27895	pseudogene
6104888	CG	C	-	-
6106960	GC	G	BJA_RS28040	pseudogene
6165006	C	CG	-	-
6295744	CG	C	-	-
6567319	GC	G	BJA_RS30215	pseudogene
7275414	T	G	BJA_RS33450	putative peptidoglycan glycosyltransferase FtsW
7363029	CG	GC	BJA_RS33915	MoxR family ATPase
7484804	GA	G	BJA_RS34405	pseudogene
7895629	C	CG	BJA_RS36365	pseudogene
8239248	T	TC	-	-
