# Supplementary material for: Isolation and Characterization of High-Temperature-Tolerant Mutants of Bradyrhizobium diazoefficiens USDA110 by Carbon-Ion Beam Irradiation
Source: Microorganisms. 2024 Sep 2;12(9):1819. doi: 10.3390/microorganisms12091819 (PMC11434629; doi:10.3390/microorganisms12091819)
Supplement: Supplementary file 1 [file microorganisms-12-01819-s001.zip › microorganisms-3150893_revised_Table_S3.csv]

design	WT_32degree_1	WT_32degree_2	WT_35degree_1	M14_32degree_1	M14_32degree_2	M14_35degree_1	M10_32degree_1	M10_32degree_2	M10_35degree_1
BJA_RS00005	28.94102946	24.84441771	29.45596256	29.23756832	35.75831248	25.11196707	21.02682714	19.06771709	26.05517704
BJA_RS00010	7.660013767	7.497984154	7.818070492	7.633453799	8.383415761	8.159008265	7.777045653	6.504148394	8.587786354
BJA_RS00015	108.5936538	86.37959801	78.49658656	87.655094	119.9203132	84.16159887	28.70785988	36.27313528	53.13171703
BJA_RS00020	423.3453473	356.0954857	339.4411414	320.9507254	327.5152314	282.1048538	84.7153903	109.430907	199.6243444
BJA_RS00025	362.5547869	240.6406325	288.1893459	110.8147048	118.6323582	148.7669756	64.80871378	85.63795386	137.6963996
BJA_RS00030	7.458434457	8.626207475	8.79203887	5.991541095	6.908121926	10.12732932	10.81745445	10.39551923	13.06927681
BJA_RS00035	66.49237514	62.75742223	57.64839858	36.43893983	37.3038584	44.25547673	56.96765952	52.36673323	55.00768978
BJA_RS00040	8.955880758	9.33134705	8.660421521	6.567650815	5.573332266	6.285928546	7.905062866	6.504148394	6.857722598
BJA_RS42715	2.159778318	2.044904769	2.237494922	2.707715687	2.013893172	2.476274882	3.488469038	4.085939376	2.251167297
BJA_RS42720	7.717607856	7.803544636	7.21263069	4.896932625	5.339158641	5.428756472	5.152692799	3.946961846	4.58571116
BJA_RS00055	2.188575362	1.880372202	2.474406149	1.38266333	1.592380647	1.809585491	1.920258186	1.473161816	1.896816889
BJA_RS42730	0.460752708	0.399579093	0.605439802	0.489693263	0.304425712	0.349218253	0.384051637	0.416932589	0.2501297
BJA_RS42735	0.633534973	0.705139576	0.368528575	0.259249374	0.398095162	0.380965366	0.352047334	0.667092143	0.521103541
BJA_RS00070	0.719926106	0.799158186	0.868674499	0.720137151	1.100616036	0.476206708	0.480064546	0.694887649	0.583635966
BJA_RS00075	1.180678814	0.893176796	1.210879605	1.52669076	1.24112021	1.777838377	0.864116184	0.861660685	1.042207082
BJA_RS00080	23.64237332	23.15208273	25.13891353	18.92520432	21.707895	21.93725568	16.86626773	16.7884856	22.38660812
BJA_RS00085	15.89596842	14.29082873	15.82040527	15.90062829	18.85097678	15.84180982	16.45021179	15.48209682	18.38453292
BJA_RS00090	1.295866991	1.386774499	1.763672468	1.296246871	1.405041748	1.047654758	1.824245277	2.084662947	2.021881739
BJA_RS00095	4.204368459	4.583407241	7.607482735	1.95877305	2.435405696	2.444527768	2.816378673	2.974119138	3.772789636
BJA_RS00100	5.010685697	4.959481682	4.843518419	4.407239363	4.613220405	4.857308422	8.193101593	7.115649526	8.129215238
BJA_RS00105	34.72923535	37.93650917	42.67034434	30.62023165	36.34374654	45.0809017	52.13500975	50.89357141	58.38444072
BJA_RS00110	5.932191113	6.44027479	7.21263069	4.925738112	4.941063479	7.174847735	11.10549318	9.033539437	10.29700597
BJA_RS00115	45.2401565	46.89178178	47.69812704	41.82556572	49.80872995	39.55690388	82.02702884	72.99099865	69.32761508
BJA_RS00120	7.34324628	6.463779443	7.449541917	5.329014916	6.603696214	7.587560215	12.80172124	10.06197316	13.11096509
BJA_RS00125	58.86115842	61.84074078	64.36088334	50.38079507	58.23898044	69.78015629	48.16647616	52.95043885	95.54954526
BJA_RS00130	37.92570726	37.34889285	33.16757178	29.78487256	32.87797689	39.17593852	18.14643986	22.15301825	38.81179173
BJA_RS00135	100.7608578	97.94388705	74.57438958	83.82396435	95.07449159	85.1457594	42.75774894	56.48046811	93.48597524
BJA_RS00140	129.8170754	115.8309276	112.2169512	100.5311463	108.0477104	92.09837734	47.23835137	55.92455799	103.8872019
BJA_RS43795	45.90248851	48.63112606	47.75077398	35.28672039	41.542401	32.00109078	16.57822901	18.98433057	35.74770291
BJA_RS00150	16.84627088	15.30152879	14.82011342	10.7156408	12.38778474	12.09565038	11.96960936	12.23002262	19.23914273
BJA_RS00155	2.850907379	3.384669963	3.000875542	1.95877305	1.756302185	1.428620124	3.072413098	3.196483185	3.376750945
BJA_RS00160	1.90060492	1.480793109	1.816319407	1.123413955	1.147450761	1.841332604	2.528339945	2.084662947	1.771752039
BJA_RS00165	7.573622634	7.968077204	7.002042932	6.510039843	7.470138625	7.047859279	6.720903651	6.698716936	7.858241397
BJA_RS00170	6.709711307	6.15821896	5.949104145	6.049152067	5.643584353	6.031951635	9.08922208	9.089130449	8.546098071
BJA_RS43525	5.730611803	7.733030679	6.844102114	6.567650815	7.095460826	4.412848828	8.225105897	7.782741669	7.170384723
BJA_RS42740	8.149563519	8.226628382	8.79203887	6.538845329	7.6106428	8.793950542	11.04148457	10.59008777	10.58882395
BJA_RS00180	15.7519832	14.26732408	14.24099709	13.91304975	13.7225744	12.15914461	8.737174746	8.755584377	8.692007062
BJA_RS42745	1.353461079	2.185932684	1.342496953	0.864164581	1.006946586	1.142896099	2.208296914	1.278593274	1.354869206
BJA_RS00190	3.225268955	3.337660658	4.053814329	3.34143638	3.676525906	3.746159437	4.192563706	3.891370834	3.06408882
BJA_RS00195	8.898286669	8.226628382	8.054981719	8.872089698	8.617589385	8.666962086	8.001075775	8.171878752	8.295968371
BJA_RS00200	3.167674866	2.89107226	2.658670437	2.621299229	2.482240421	2.761998907	4.064546494	3.696802293	3.543504078
BJA_RS00205	1.094287681	1.198737278	1.368820423	1.036997497	0.936694498	1.238137441	1.312176427	1.417570804	0.979674657
BJA_RS00210	0.172782265	0.446588398	0.184264288	0.316860346	0.327843074	0.126988455	0.256034425	0.13897753	0.333506266
BJA_RS00215	0.20157931	0.09401861	0.157940818	0.28805486	0.327843074	0.063494228	0.160021515	0.27795506	0.583635966
BJA_RS00220	0.316767487	0.47009305	0.368528575	0.086416458	0.28100835	0.507953822	0.128017212	0.166773036	0.187597275
BJA_RS00225	0.057594088	0	0	0.028805486	0.046834725	0.031747114	0	0	0
BJA_RS00230	0.057594088	0.164532568	0.315881636	0.115221944	0.234173625	0.253976911	0.448060243	0.111182024	0.354350408
BJA_RS00235	0.921505416	0.893176796	1.000291847	0.576109721	1.358207023	0.761930733	1.504202246	1.30638878	1.688375472
BJA_RS00240	0.662332017	0.658130271	0.342205106	0.662526179	0.374677799	1.111148985	1.824245277	1.139615744	0.917142232
BJA_RS00245	3.916398016	4.160323496	5.054106177	3.802324156	3.255013382	4.127124803	5.856787467	5.559101192	6.961943306
BJA_RS42160	5.154670918	5.429574732	7.265277629	5.213792972	5.80750589	7.682801557	6.880925166	5.809260745	9.192266461
BJA_RS00250	16.12634477	17.29942425	26.79729212	17.83059585	17.39910031	22.06424414	14.78598803	15.03736872	21.46946588
BJA_RS00255	15.32002753	15.77162184	14.16202668	13.22171809	18.07820382	17.87362511	9.505278021	14.78720917	22.21985498
BJA_RS00260	28.91223241	37.53693007	42.17019841	30.30337131	32.62038591	39.96961636	32.42035904	36.16195325	45.91964402
BJA_RS00265	11.66280292	15.70110788	20.03216042	9.937892681	10.11630058	16.31801653	10.81745445	10.89583834	16.55024846
BJA_RS00270	80.22856524	77.61236262	66.54573133	82.06682971	81.49242136	63.43073351	88.07584213	90.16862133	68.74397911
BJA_RS00275	18.97725215	17.67549869	13.81982158	19.90459085	21.45030401	18.47682027	26.69158878	25.46068346	22.80349095
BJA_RS00280	36.68743436	35.445016	32.00933912	38.94501712	40.04368981	38.25527221	48.5505278	45.86258483	39.14529799
BJA_RS00285	10.65490637	10.64760759	10.81894603	10.68683532	11.21691662	10.79401872	15.4580784	12.09104509	12.86083539
BJA_RS00290	27.64516247	28.27609698	25.00729619	26.96193493	30.32548439	33.93766473	52.6470786	45.16769718	41.14633559
BJA_RS00295	11.31723839	11.21171925	11.9771787	11.69502733	9.460614434	14.38144258	19.5866335	19.31787664	17.13388442
BJA_RS00300	0.806317239	0.799158186	0.579116333	1.094608469	1.030363948	0.444459594	1.536206549	1.556548334	0.854609807
BJA_RS00305	2.562936937	2.585511777	2.211171452	1.757134648	2.271484159	2.825493134	4.384589525	3.724597799	3.022400537
BJA_RS00310	2.706922158	1.856867549	2.053230634	1.440274302	1.592380647	2.285792199	2.432327036	2.362618007	3.168309529
BJA_RS42165	3.052486689	2.70303504	2.263818392	3.226214436	3.13792657	2.761998907	3.744503463	4.280507918	5.3569444
BJA_RS00320	4.233165503	3.54920253	3.501021466	3.600685754	3.23159602	3.047722932	4.064546494	3.585620269	4.58571116
BJA_RS00325	109.4287681	98.67253128	62.51824047	102.7203632	94.4422228	50.09694569	85.06743764	89.44593818	57.3213895
BJA_RS00330	51.89227372	41.15664656	25.0862666	48.73888237	49.22329589	18.00061356	38.72520675	41.30412186	21.69875144
BJA_RS00335	80.43014455	68.42204348	29.69287379	66.10859044	58.66049296	20.15941731	40.2934176	60.87215805	29.72374597
BJA_RS00340	6.479334953	5.711630562	4.711901071	5.761097206	7.306217088	2.254045085	2.976400188	6.031624793	4.627399443
BJA_RS00345	35.96750825	29.21628308	21.11142268	38.88740614	35.17287842	23.39762292	32.83641498	37.57952406	22.88686752
BJA_RS00350	6.162567467	5.453079385	3.553668405	6.740483732	6.486609402	3.650918095	5.184697102	6.003829287	4.439802168
BJA_RS00355	19.03484624	18.87423597	17.61040121	18.46431655	16.20481482	14.34969547	19.17057756	20.5130834	19.15576616
BJA_RS00365	20.82026298	23.48114787	26.11288191	16.21748864	18.92122887	23.27063447	23.01109393	23.98752164	30.24484951
BJA_RS42750	156.1087768	166.6479864	168.6281467	101.9138096	121.0911813	120.162826	98.093189	97.17308883	135.0283495
BJA_RS00375	95.46220165	88.75356791	97.58110207	65.18681489	74.09253482	69.78015629	52.23102266	55.0351018	70.68248429
BJA_RS00380	13.30423444	10.85914946	14.5832022	9.160144558	10.51439574	13.07981091	11.55355342	10.2843372	14.48667844
BJA_RS00385	34.64284422	31.56674833	31.95669218	31.85886755	35.47730413	29.93752838	27.39568345	23.15365646	26.55543644
BJA_RS00390	25.39899302	24.60937119	23.19097678	21.60411452	25.43125563	21.46104898	16.57822901	14.87059569	20.46894709
BJA_RS00395	54.77197814	49.28925633	45.72386682	37.50474281	35.19629578	30.12801106	31.71626437	33.96610828	28.05621464
BJA_RS00400	97.4491977	95.61692645	89.26288565	77.5443684	66.4350573	54.73202431	48.80656223	55.22967034	47.69139606
BJA_RS00405	10.51092115	10.78863551	13.29335218	8.324785463	8.078990049	9.905099527	7.969071472	8.310856282	7.066164014
BJA_RS00410	1.583837433	1.833362897	2.606023497	2.592493743	3.23159602	2.95248159	3.904524978	3.168687679	3.335062662
BJA_RS00415	4.031586193	6.322751528	6.501897009	7.633453799	7.797981699	10.34955912	14.17790627	13.31404735	13.8196659
BJA_RS00420	4.780309343	4.512893284	5.212046995	12.53038642	15.2212856	12.73059266	11.20150608	11.34056643	11.90200487
BJA_RS00425	60.99213969	61.32363842	63.67647313	110.8147048	109.3590827	109.8132669	71.33759161	72.90761213	65.93001999
BJA_RS00430	189.3981599	190.3641808	187.5020745	422.0291759	401.5375141	372.8063582	226.2384186	241.9876749	221.0312779
BJA_RS00435	18.25732605	19.6028802	18.26848795	22.49708459	25.89960288	25.65166801	23.29913266	21.65269914	20.76076507
BJA_RS00440	16.41431522	17.74601265	19.03186857	22.75633397	21.80156445	22.76268064	17.5383581	18.78976203	18.59297434
BJA_RS00445	60.09943132	52.50939373	49.75135768	77.11228611	82.99113256	70.44684568	56.67962079	62.79004796	53.71535299
BJA_RS00450	45.90248851	49.21874238	49.3828291	57.40933366	52.45489191	52.57322057	47.97445035	48.33638486	46.89931868
BJA_RS00455	12.09475858	10.2480285	17.16290222	15.43974051	19.24907194	24.0325652	18.21044846	15.17634625	17.92596181
BJA_RS00460	58.40040571	58.2680336	64.20294253	73.30996195	71.28245133	79.39953179	35.33275062	38.99709486	51.33912085
BJA_RS00465	308.7907054	315.6439787	364.0272621	283.6764264	280.9380974	367.9490498	412.0874067	446.9517358	501.4475153
BJA_RS00470	101.9703336	104.8072456	113.7700359	121.8472059	110.8577939	143.6556903	114.3193707	119.0759475	114.7678438
BJA_RS00475	61.94244215	62.38134779	69.46763646	69.07555551	70.39259156	82.19327781	70.98554427	70.48940311	66.45112353
BJA_RS00480	40.60383237	40.66304886	45.06578008	36.32371789	35.36021732	34.44561855	25.15538224	25.23831941	30.82848548
BJA_RS00485	145.1083059	150.1477203	155.9402343	121.674373	119.1475402	169.5930823	135.6662408	140.2839186	109.2649905
BJA_RS00490	237.3164416	267.4124317	195.7413205	566.6039103	595.6674489	687.4520037	469.6951523	508.490986	348.9100868
BJA_RS00495	41.26616439	37.20786494	43.32843108	46.6072764	47.04548118	57.17655208	35.97283668	34.994542	46.25315029
BJA_RS00500	86.33353862	65.76601775	69.5202834	52.25315166	52.45489191	38.0012953	18.78652592	22.54215533	24.90874925
BJA_RS00505	195.8486979	150.641318	119.2979645	120.6373755	118.3279325	74.73270605	37.79708196	46.61306349	43.96029471
BJA_RS00510	72.13659581	66.98825968	57.83266287	31.57081269	30.6299101	17.04820015	5.760774558	7.310218067	11.90200487
BJA_RS00515	49.64610426	46.30416546	46.19768927	25.14718931	22.19965961	18.25459048	9.249243596	11.646317	11.69356346
BJA_RS00520	18.51649944	16.80582655	13.1090879	6.711678246	5.924592702	4.063630575	3.456464735	4.05814387	4.043763477
BJA_RS00525	71.73343719	63.95615951	52.04149954	34.22091741	34.63427908	23.04840467	25.57143818	27.26739135	25.0338141
BJA_RS00530	82.18676425	75.75549507	70.94175076	40.24126399	36.3671639	23.8103354	23.23512405	28.76834867	26.15939775
BJA_RS00535	18.97725215	18.40414292	18.58436959	13.59618941	13.58207023	8.222502492	10.68943724	11.25717991	11.2141482
BJA_RS00540	38.53044519	34.19926942	30.66684217	26.41463069	22.10599016	14.88939641	21.18684865	22.3753823	18.78057161
BJA_RS00545	49.61730722	41.4857117	42.67034434	42.94897967	41.16772321	24.85799016	29.57197606	34.60540492	32.78783479
BJA_RS00550	40.83420873	41.01561865	42.6176974	43.23703453	39.7392641	34.44561855	31.23619983	31.18655769	29.26517486
BJA_RS00555	30.38088167	29.33380634	29.40331562	32.80944859	32.03495185	26.66757565	21.09083574	23.87633962	23.69978904
BJA_RS00560	66.00282539	75.26189737	72.52115894	84.42887956	84.77085211	69.68491494	58.8239091	62.65107043	58.84301184
BJA_RS00565	32.56945703	33.63515776	34.74697996	31.22514686	31.12167471	26.92155256	25.05936933	23.45940703	26.95147513
BJA_RS00570	11.66280292	8.461674907	8.370863355	8.987311642	8.75809356	7.778042898	8.833187655	8.699993365	10.2136294
BJA_RS00575	9.272648244	12.97456819	10.7662991	17.57134648	17.63327393	17.01645303	20.13070665	21.48592611	19.44758415
BJA_RS00580	27.70275656	27.14787366	31.43022279	67.00156051	62.61802722	50.54140528	29.21992873	25.32170593	24.03329531
BJA_RS00585	19.55319304	19.41484298	19.95319001	90.24758774	87.44043143	81.30435862	21.6989175	19.73480923	19.44758415
BJA_RS00590	12.46912015	14.05578221	12.97747055	22.75633397	21.94206863	22.03249703	19.17057756	17.56675977	15.54972966
BJA_RS00595	28.76824719	31.07315063	26.5603809	50.87048833	46.71763811	40.41407596	22.56303369	21.79167667	22.99108822
BJA_RS00600	13.016264	11.58779369	11.18747461	11.60861087	9.647953334	10.50829469	14.56195791	12.95270578	11.33921305
BJA_RS00605	0.719926106	0.846167491	0.973968378	1.152219441	1.405041748	2.285792199	1.888253883	1.361979792	1.334025065
BJA_RS00610	0.575940885	0.517102355	0.473822454	0.691331665	0.702520874	1.301631669	0.992133396	1.02843372	0.937986374
BJA_RS00615	4.693918211	7.780039984	8.79203887	7.25898248	9.273275534	12.73059266	13.05775566	12.67475072	12.94421196
BJA_RS00620	59.60988157	67.59938065	80.52349372	99.09087195	102.076283	151.0527678	130.4175351	115.4625318	114.8512204
BJA_RS00625	4.636324122	4.536397936	4.211755147	4.234406447	5.058150291	5.936710294	9.697303839	5.64248771	8.254280088
BJA_RS00630	10.94287681	11.75232626	12.8458532	12.44396997	13.65232231	14.44493681	16.19417737	14.06452602	11.65187517
BJA_RS00635	9.071068935	8.57919817	8.897332748	6.596456301	7.774564337	6.635146799	3.20043031	3.835779822	4.689931868
BJA_RS00640	88.49331694	81.89020938	75.6799753	28.08534888	26.39136749	18.57206161	13.4738116	15.67666536	17.5716114
BJA_RS00645	43.94428951	42.99000946	38.59020654	44.331643	43.41579	29.0803563	26.24352854	26.37793516	24.45017814
BJA_RS00650	76.48494949	69.24470632	59.09618941	77.57317388	71.6102944	49.33501495	57.09567673	57.73126588	50.52619932
BJA_RS00655	84.49052779	92.11473322	85.13010091	82.84457783	78.19057326	54.66853008	33.0924494	36.60668135	43.00146419
BJA_RS00660	74.18118595	71.80671345	79.31261412	100.3295079	95.84726455	88.22522944	56.64761649	69.93349299	73.62150826
BJA_RS00665	240.858478	242.9910977	239.8068087	215.2057861	205.5576077	207.4991363	244.4168628	253.3282413	287.3573366
BJA_RS00670	25.94613686	30.53254362	27.27111458	27.6244611	23.06610202	21.27056629	28.45182546	28.32362057	28.34803262
BJA_RS00675	22.86485312	23.71619439	22.87509514	29.98651096	26.15719387	21.93725568	31.33221273	30.40828352	30.01556396
BJA_RS00680	214.192415	186.4389038	166.68021	286.9314464	256.9353009	172.3868283	97.96517179	104.4833069	106.701161
BJA_RS00685	91.63219476	77.14226957	63.59750272	117.6992159	115.3070928	69.49443226	38.2451422	41.66546343	35.37250836
BJA_RS00690	84.57691892	77.84740914	60.35971595	123.1722583	114.2533114	62.4783201	56.96765952	63.29036707	49.35892739
BJA_RS00695	59.46589635	57.79794055	49.25121175	89.90192191	77.20704403	45.14439592	20.80279701	22.73672387	17.3214817
BJA_RS00700	60.96334265	61.84074078	47.14533418	91.7742785	96.29219444	45.27138438	16.09816446	20.37410587	16.30011876
BJA_RS00705	69.25689139	64.59078512	47.85606786	102.1442535	118.8899492	63.20850372	24.22725745	31.2421487	23.72063318
BJA_RS00710	23.03763539	24.46834327	18.95289816	31.02350846	31.09825735	17.81013088	11.3295233	14.39807209	11.2141482
BJA_RS00715	18.60289058	17.67549869	13.76717464	25.11838382	25.61859453	13.77824742	5.440731527	6.003829287	6.107333499
BJA_RS00720	28.56666788	29.82740405	21.42730431	43.66911682	45.45310054	23.46111715	9.697303839	10.14535968	9.81759071
BJA_RS00725	69.57365888	72.7704042	53.43664343	102.2594754	104.4648539	60.70048172	32.54837625	36.49549932	29.74459011
BJA_RS00730	160.6587098	160.8188325	153.4395047	217.8558909	223.2611337	190.133465	180.7923082	172.554501	152.2247664
BJA_RS00735	416.606839	403.9744629	362.9216763	556.867656	546.186562	507.1918912	519.8138909	490.9242262	391.8907069
BJA_RS00740	49.15655451	86.66165384	56.35854856	2048.963027	1972.7957	1949.717251	1642.076783	1537.758572	1105.635805
BJA_RS00745	42.90759591	65.31942935	45.19739742	2171.760814	2084.707276	2167.184981	1541.103207	1455.622852	1048.376948
BJA_RS00750	57.36371212	90.16384706	62.64985781	2936.056775	2835.210325	3106.455092	2049.875614	1987.934586	1557.099068
BJA_RS00755	12.64190242	20.11998256	15.50452364	643.1688921	674.5371257	705.8970769	448.0282391	465.4079518	381.9272072
BJA_RS00760	5.269859095	10.83564481	7.15998375	293.2398478	306.7440309	322.6459183	212.2845425	207.4656565	178.9052677
BJA_RS00765	16.44311226	23.08156877	22.2170084	544.2220476	525.0406837	607.1318056	425.6892355	389.7207891	338.633925
BJA_RS00770	43.88669542	50.393975	51.83091178	100.8768121	98.5636786	137.3062675	131.985746	120.8270644	124.0226427
BJA_RS00775	14.11055168	14.69040782	16.61010936	30.53381519	30.23181494	38.54099624	39.46130572	34.57760941	38.22815576
BJA_RS00780	1039.458109	1001.674272	1080.262548	1381.136639	1394.761526	1401.158871	1097.459558	1145.091459	907.574771
BJA_RS00785	143.7836419	154.2375298	128.6954432	197.1447464	245.2032023	191.3716024	206.0116991	238.4298501	210.7342719
BJA_RS00790	28.9698265	30.53254362	30.1140493	27.65326659	26.62554112	27.39775927	48.42251059	43.11082974	40.22919336
BJA_RS00795	720.5884379	704.1523802	619.7597699	802.1175641	753.0789594	784.9791375	941.8546359	952.9133308	825.1570349
BJA_RS00800	251.0526317	251.2882401	224.8287545	293.844763	286.6753512	279.3746021	256.2264506	232.9819309	194.4758415
BJA_RS00805	232.2481618	244.1193211	172.9188723	358.2826353	367.7930948	405.7916095	502.0515027	584.1781487	486.835772
BJA_RS00810	9.013474846	9.14330983	9.476449081	11.63741636	11.38083816	14.63541949	18.94654743	19.34567215	17.86342938
BJA_RS00815	4.031586193	4.583407241	4.343372496	5.617069776	6.08851424	7.174847735	7.937067169	7.226831549	6.920255023
BJA_RS00820	43.59872497	35.91510905	48.40886072	44.73491981	42.59618232	34.76308969	20.38674107	19.90158227	18.96816889
BJA_RS00825	130.824972	105.1128061	139.3827719	125.6783356	114.6045719	108.7656121	68.58522154	69.65553793	62.21976278
BJA_RS00830	112.3084725	113.9740601	151.3599506	130.920934	121.4892764	146.5129305	101.6456666	92.8091944	120.8960215
BJA_RS43530	2.130981274	3.196632743	3.316757178	2.678910201	3.23159602	3.047722932	2.528339945	2.223640477	2.376232146
BJA_RS00835	5.673017715	6.792844578	6.712484766	7.11495505	7.493555987	5.777974724	4.512606737	4.780827025	4.794152576
BJA_RS00840	5.730611803	6.5342934	5.791163327	7.950314145	7.774564337	9.047927453	4.448598131	5.670283216	4.314737319
BJA_RS00845	13.79378419	13.72671707	11.34541543	15.23810211	14.42509528	18.12760202	10.49741142	9.895200121	10.52629153
BJA_RS42575	5.212265007	4.536397936	3.606315345	6.711678246	7.915068512	10.19082355	7.489006925	5.670283216	5.8572038
BJA_RS00855	148.5927483	135.1282473	137.987628	189.7417365	180.2668562	157.5609261	73.12983258	80.10664817	77.95708972
BJA_RS00860	74.52675049	77.94142775	87.78877135	90.67967003	86.22272858	77.49470496	46.11820077	47.83606576	48.62938244
BJA_RS00865	33.69254176	34.64585781	40.77505452	85.35065511	74.39696054	102.1939595	30.59611376	31.2421487	33.16302934
BJA_RS00870	58.74597024	56.8812591	62.43927006	299.8074986	270.9154663	276.9935685	79.94674914	74.54754698	60.65645216
BJA_RS00875	9.503024598	12.73952167	16.925991	16.07346121	18.49971634	26.22311606	17.95441404	17.95589685	21.13595962
BJA_RS00880	23.2392147	26.41922943	33.35183607	38.5705458	40.25444607	52.09701386	36.22887111	32.93767456	35.66432634
BJA_RS00885	322.2965191	352.1702087	372.9245948	628.7085381	609.5539448	605.9254153	361.328582	356.6163415	334.1941228
BJA_RS00890	46.79519689	44.16524208	45.46063212	90.67967003	95.54283884	87.08233335	54.37531097	58.25938049	50.2135372
BJA_RS00895	552.1257292	545.6370036	571.2982623	1237.310847	1214.143409	1154.896508	636.6295973	634.460219	522.8127605
BJA_RS00900	58.11243527	62.28732918	57.04295878	59.05124637	55.47573167	52.79545037	45.12606737	43.16642075	37.95718192
BJA_RS00905	36.83141958	40.12244185	38.35329531	29.17995735	25.96985497	24.50877191	31.07617831	28.99071272	30.72426477
BJA_RS00910	34.93081466	31.35520646	20.63760022	8.728062268	7.376469175	7.809790012	10.56142002	7.893923692	8.942136762
BJA_RS00915	234.5231283	238.8542789	188.1075143	294.1040124	311.1699124	267.3424459	320.4270826	348.0831211	274.0796184
BJA_RS00920	21.85695658	20.82512213	13.451293	31.1387304	30.98117054	24.38178345	33.60451825	35.13351953	24.74199612
BJA_RS00925	53.87926977	52.88546817	47.72445051	66.02217399	63.46105227	67.43086986	76.65030592	78.46671332	62.9284636
BJA_RS00930	80.25736229	76.78969978	76.78556103	95.05810391	91.04670525	99.43196064	96.17293081	101.4258012	85.14831858
BJA_RS00935	59.66747566	60.52448024	54.41061181	64.63951066	67.16099554	68.19280059	82.37907618	82.41367517	68.63975841
BJA_RS00940	6.191364511	6.62831201	6.501897009	7.316593452	7.353051813	6.158940091	8.097088684	7.671559645	7.462202706
BJA_RS00945	54.25363134	51.31065645	54.27899446	64.43787225	57.63012902	74.22475223	52.10300545	55.70219394	53.23593774
BJA_RS00950	287.0201399	294.1372216	268.7363019	334.1148325	329.6930461	349.5674708	429.1777046	419.0450478	373.506174
BJA_RS00955	938.063716	924.1089185	1327.492575	1020.751203	990.3436758	1686.406689	838.4487326	798.2313401	958.642918
BJA_RS00960	32.56945703	28.13506907	28.3767003	22.12261327	19.71741919	26.88980545	20.6107712	21.09678902	22.13647842
BJA_RS00965	16.55830044	11.634803	8.081305189	8.180758033	8.336581036	4.50809017	7.072950985	7.449195597	3.251686095
BJA_RS00970	28.88343537	25.36152007	15.7940818	16.96643127	14.58901681	8.6987092	10.17736839	12.00765857	4.773308435
BJA_RS00975	72.4533633	51.05210527	27.00787988	38.05204705	38.73231751	15.90530405	17.18631076	28.29582507	11.10992749
BJA_RS00980	53.24573479	35.72707183	18.61069306	22.00739133	19.834506	7.492318873	11.3935319	13.5364114	5.752983091
BJA_RS00985	228.1589815	158.5858905	79.7601131	93.6178296	84.04491387	29.5248159	41.54158542	45.97376686	18.21777979
BJA_RS00990	71.50306084	56.90476375	43.09151985	44.15881009	43.43920736	36.41393961	30.85214819	30.93639813	24.9295934
BJA_RS00995	81.58202632	78.29399754	67.41440583	89.00895184	95.07449159	69.65316783	95.72487057	100.5363451	71.68300308
BJA_RS01000	54.4840077	55.21242877	48.48783113	58.79199699	66.57556148	60.12903367	85.16345055	73.15777168	65.63820201
BJA_RS01005	81.9563879	76.43712999	61.41265474	82.81577234	94.69981379	80.7964048	104.3660324	95.53315398	81.31299652
BJA_RS01010	720.7612202	673.5023133	497.4609298	957.926438	977.6748827	833.5522218	948.6075439	1053.227312	657.3616948
BJA_RS01015	612.4843339	596.3835484	577.8001593	845.0953492	868.1752959	967.1440769	824.9109124	868.5539702	689.2949197
BJA_RS01020	114.0074981	112.7048088	120.0086982	158.9486719	154.2033318	208.832515	237.471929	229.5630837	190.7447401
BJA_RS01025	31.73434275	31.59025299	35.90521263	41.76795475	40.83988013	59.55758562	65.35278693	59.87151984	55.77892302
BJA_RS01030	33.80772993	35.70356718	39.03770552	54.90325638	47.25623745	60.1925279	73.00181537	65.15266597	55.5704816
BJA_RS01035	42.79240774	38.52412548	47.40856888	54.29834117	54.0238552	52.25574943	24.29126605	22.95908792	29.11926586
BJA_RS01040	5.413844317	6.275742223	4.343372496	10.57161337	10.60806519	8.603467859	5.376722921	5.114373096	5.002593993
BJA_RS01045	126.966168	127.4657306	116.1654717	228.5139207	221.7624225	181.4665029	110.9909231	123.1896824	90.17175672
BJA_RS01050	63.41109141	65.62498983	60.41236289	117.0654952	109.4527521	100.0034087	67.56108384	67.84883005	53.54859986
BJA_RS01055	44.83699788	47.29136087	45.3026913	108.7983207	105.5888873	125.9725478	92.04437571	83.13635832	70.43235459
BJA_RS01060	86.65030611	86.84969106	85.47230602	100.0126475	94.41880544	121.7501817	120.2081624	119.8820172	105.7214864
BJA_RS01065	107.1825987	119.7326999	102.0297684	111.1603706	107.5793631	126.3852603	124.176696	136.0034107	110.6198597
BJA_RS01070	565.026805	536.2116379	431.6259322	717.4294351	723.7838389	663.0702203	899.6089558	1030.379406	725.1051551
BJA_RS01075	294.9393271	317.4773416	340.204522	250.9245888	250.1676832	364.7425913	449.0203725	462.0169001	418.9047145
BJA_RS01080	69.14170321	74.55675779	81.78702027	60.86599199	64.46799885	86.19341416	117.0717407	121.7165206	106.7636935
BJA_RS01085	35.2187851	34.22277407	43.85490047	27.50923916	28.33500858	45.5571084	76.81032744	69.23860534	67.34742162
BJA_RS01090	263.8385193	263.9572478	360.657858	292.894182	354.5857024	503.0647664	582.1902777	554.909481	530.0665218
BJA_RS01095	66.40598401	71.07806922	88.07832952	57.78380498	52.24413565	85.1457594	82.12304175	74.71432002	84.33539706
BJA_RS01100	119.5365306	115.6898997	99.76595005	131.6986821	151.5103351	134.1633032	126.8330532	156.3775165	123.3973185
BJA_RS01105	25.39899302	26.65427596	26.21817579	29.92889999	28.92044264	33.04874554	41.89363276	39.94214206	33.70497702
BJA_RS01110	67.15470716	63.03947806	56.70075367	24.68630153	24.23697015	27.74697752	50.5988032	52.14436918	45.96133231
BJA_RS01115	351.6695042	307.299827	258.1016201	75.00948563	81.00065675	60.41475769	81.83500303	85.94370443	62.49073662
BJA_RS01120	1279.596661	1156.616941	1048.884972	1507.247057	1493.62963	1129.879783	1186.015464	1216.108977	908.1375628
BJA_RS01125	348.0986707	300.4129639	287.5049357	610.7051094	622.7145025	405.7598624	191.3217239	227.9231489	186.0548082
BJA_RS01130	36.39946392	34.03473685	36.48432896	52.08031875	47.77141942	37.49334148	35.52477644	39.60859599	30.99523861
BJA_RS01135	117.6647228	105.3243479	111.8484226	136.134727	135.3757724	132.3219706	100.0774558	113.9615744	98.6761665
BJA_RS01140	73.74923029	69.22120167	72.09998343	77.65959034	72.64065835	72.98661479	64.48867075	60.31624793	59.84353064
BJA_RS01145	53.33212593	53.09701004	54.14737711	57.46694463	56.7636866	50.3509226	35.17272911	38.13543418	41.12549145
BJA_RS01150	12.09475858	12.10489605	14.84643689	15.35332406	14.6592689	19.61971637	15.522087	14.64823164	13.38193893
BJA_RS01155	31.38877822	34.66936247	47.19798112	42.05600961	43.48604209	65.49429591	36.96497008	35.4392701	38.2489999
BJA_RS01160	12.78588764	10.08349593	11.60865012	10.312364	11.68526387	11.87342059	15.74611712	16.3437575	15.98745663
BJA_RS01165	10.7412975	9.660412185	9.58174296	10.5140024	9.999213771	7.778042898	12.353661	14.12011703	11.63103103
BJA_RS01170	32.36787772	32.88300887	28.08714214	32.80944859	31.44951778	28.50890826	53.44718618	50.92136692	45.75289089
BJA_RS01175	10.82768863	10.97667273	10.87159297	11.46458344	10.56123047	9.524134161	13.53782021	14.84280018	12.67323811
BJA_RS01180	13.24664035	12.99807284	12.39835421	12.70321934	13.27764452	10.31781201	16.67424191	16.84407661	15.54972966
BJA_RS01185	16.81747383	14.83143574	15.74143486	17.39851356	15.17445087	14.82590218	23.33113696	21.18017554	17.69667625
BJA_RS01190	8.955880758	9.871954058	7.449541917	8.180758033	9.601118609	6.952617938	13.31379009	11.89647655	11.10992749
BJA_RS01195	102.8918391	134.9402101	128.7744136	122.3080937	133.4087139	132.9569129	363.6969004	390.1099261	349.6187877
BJA_RS01200	107.1250046	112.4462577	118.0607615	111.362009	120.8570077	189.2445458	250.9457406	232.1758613	237.1021111
BJA_RS01205	107.0674105	101.9161733	136.302926	86.07079226	94.86373533	148.6717343	69.73737645	70.82294918	97.80071255
BJA_RS01210	60.04183723	56.27013813	74.33747835	46.75130383	55.31181013	109.5275429	42.50171452	42.08239602	57.25885707
BJA_RS01215	210.5639875	200.5887046	232.8310892	195.3011953	208.1101002	338.7734521	133.1379009	144.9813591	175.0074132
BJA_RS01220	116.6280292	123.9165281	136.1186617	240.4970029	244.8987766	276.4856147	109.2306865	107.346244	118.5197893
BJA_RS01225	5.29865614	5.194528207	6.001751085	6.337206927	6.954956651	9.333651478	6.81691656	5.36453265	9.525772727
BJA_RS01230	5.413844317	6.816349231	8.160275598	7.662259285	7.470138625	9.809858186	7.072950985	5.586896698	10.54713567
BJA_RS01235	6.335349732	6.017191045	7.18630722	6.366012413	5.760671165	7.619307329	9.729308142	9.895200121	9.921811419
BJA_RS01240	2.188575362	2.51499782	2.816611255	1.728329162	1.967058447	2.730251793	3.232434613	2.61277756	2.605517704
BJA_RS01245	8.178360563	9.730926143	11.74026747	9.36178296	9.647953334	11.6829379	11.68157063	11.42395295	14.19486045
BJA_RS01250	23.67117036	24.82091306	23.66479923	50.3231841	48.77836601	56.9860694	43.87789955	43.3887848	43.81438572
BJA_RS01255	15.32002753	15.81863115	14.74114302	20.27906217	20.0218449	27.0167939	21.85893902	20.93001599	20.73992093
BJA_RS01260	3.714818707	3.643221141	3.843226572	4.349628391	4.683472492	6.476411229	6.144826195	5.086577591	5.878047941
BJA_RS01265	5.327453184	4.559902589	6.817778645	6.250790469	5.854340615	9.143168795	8.129092987	7.421400091	7.232917148
BJA_RS42755	0.431955664	0.540607008	0.473822454	0.460887777	0.327843074	0.603195164	0.41605594	0.305750566	0.625324249
BJA_RS01270	94.13753761	90.63394011	85.94612847	75.96006667	85.02844309	113.2102081	123.53661	124.5238667	127.5661468
BJA_RS01275	54.80077518	51.92177742	59.35942411	54.61520152	55.10105387	74.09776377	58.11981443	54.53478269	63.40787886
BJA_RS01280	9.618212775	8.649712127	12.13511952	16.01585023	15.64279812	18.98477409	14.40193639	13.45302488	18.46790949
BJA_RS01285	4.14677437	4.418874674	3.527344936	5.559458804	4.683472492	5.4922507	4.640623949	4.363894436	4.669087726
BJA_RS01290	0.316767487	0.258551178	0.210587757	0.230443888	0.140504175	0.190482683	0.032004303	0.333546072	0.187597275
BJA_RS01295	10.28054479	10.57709363	10.55571134	15.8718228	13.58207023	18.79429141	13.24978148	10.39551923	10.58882395
BJA_RS01300	7.429637413	5.570602647	6.39660313	6.423623385	6.322687864	9.016180339	4.832649768	4.475076459	4.58571116
BJA_RS01305	0.719926106	0.799158186	0.473822454	0.921775553	0.983529223	1.269884555	1.088146305	0.806069673	1.063051223
BJA_RS01310	1.123084725	1.269251236	0.947644908	1.181024927	1.381624385	1.111148985	1.984266792	1.16741125	1.313180923
BJA_RS01315	0.806317239	1.034204711	1.000291847	1.238635899	0.843025049	1.39687301	1.632219458	0.861660685	0.583635966
BJA_RS01320	0.345564531	0.329065135	0.263234697	0.28805486	0.327843074	0.476206708	0.51206885	0.722683155	0.208441416
BJA_RS01325	0.460752708	0.517102355	0.500145924	0.835359095	0.421512524	0.603195164	0.672090365	0.416932589	0.667012532
BJA_RS01330	0.403158619	0.235046525	0.342205106	0.691331665	0.655686149	0.793677847	0.768103274	1.056229226	0.958830515
BJA_RS01335	0.20157931	0.235046525	0.131617348	0.345665832	0.374677799	0.285724025	0.352047334	0.444728095	0.333506266
BJA_RS01340	2.044590141	1.480793109	1.289850014	2.246827911	1.405041748	1.492114352	1.920258186	2.307026995	2.105258305
BJA_RS01345	0.518346796	0.658130271	0.421175515	1.267441385	0.772772961	0.952413416	1.280172124	1.111820238	0.687856674
BJA_RS01350	1.958199008	1.339765194	2.158524513	4.032768045	3.793612719	2.285792199	3.040408794	2.75175509	2.126102447
BJA_RS01355	3.714818707	2.820558302	4.76454801	5.069765542	5.245489191	7.905031354	3.296443219	2.779550596	5.982268649
BJA_RS01360	1.843010831	2.279951294	3.18513983	2.966965061	3.723360631	5.968457408	3.040408794	2.279231489	4.043763477
BJA_RS01365	5.154670918	4.959481682	8.502480703	6.193179497	8.078990049	14.12746567	5.696765952	6.031624793	8.566942212
BJA_RS01370	12.00836745	13.30363333	18.95289816	16.33271058	16.86050097	27.42950638	18.65850871	18.01148786	22.38660812
BJA_RS01375	1.094287681	1.034204711	1.974260225	1.065802983	1.124033398	2.127056629	3.20043031	2.001276429	2.16779073
BJA_RS01380	11.08686203	7.215928323	5.712192918	5.645875262	7.376469175	9.746363958	13.05775566	11.81309003	8.254280088
BJA_RS01385	6.565726086	5.570602647	6.186015372	5.991541095	7.001791376	7.778042898	7.713037047	7.532582115	7.253761289
BJA_RS01390	2.879704424	2.068409422	2.474406149	3.226214436	3.863864806	2.984228704	2.976400188	4.391689942	3.147465387
BJA_RS01395	6.220161555	5.124014249	3.343080648	4.695294223	5.409410728	3.206458501	4.096550797	3.585620269	3.897854486
BJA_RS01400	4.089180282	3.925276971	3.658962284	4.868127139	4.519550955	3.587423867	3.296443219	3.724597799	3.856166203
BJA_RS01405	6.248958599	4.019295581	3.869550042	5.357820402	4.47271623	2.984228704	3.904524978	4.447280953	3.772789636
BJA_RS01410	0.74872315	0.517102355	0.947644908	0.633720693	1.287954935	1.142896099	0.41605594	0.611501131	0.562791824
BJA_RS01415	3.023689645	2.51499782	2.237494922	2.966965061	2.388570971	2.53976911	3.520473341	3.224278691	3.209997812
BJA_RS01420	0.431955664	0.634625618	1.105585726	0.604915207	0.655686149	0.761930733	1.504202246	0.972842709	1.27149264
BJA_RS01425	1.843010831	1.480793109	1.210879605	1.497885274	0.983529223	1.333378783	1.152154912	0.945047203	1.479934056
BJA_RS01430	2.188575362	1.880372202	1.105585726	2.160411452	2.107562621	2.317539313	2.080279701	2.168049465	1.896816889
BJA_RS01435	4.722715255	3.784249056	4.685577601	4.003962558	4.37904678	5.460503586	3.71249916	4.030348364	4.127140044
BJA_RS01440	1.785416743	1.457288456	1.158232665	1.641912704	1.52212856	1.714344149	1.568210852	1.973480923	2.438764571
BJA_RS01445	3.19647191	2.42097921	3.737932693	2.794132145	3.418934919	3.492182526	4.640623949	3.224278691	4.064607619
BJA_RS01450	6.479334953	4.559902589	4.211755147	4.147989989	4.589803042	6.476411229	4.704632556	5.142168602	4.773308435
BJA_RS01455	38.15608361	39.79337672	62.2286823	44.50447592	48.61444447	109.5275429	65.25677402	70.35042558	123.9392662
BJA_RS01460	25.74455755	28.4641342	34.98389119	29.6984561	27.11730573	47.77940637	36.83695287	36.32872629	48.40009688
BJA_RS01465	1.4974463	2.467988515	3.553668405	2.506077285	2.692996683	4.539837283	4.320580918	3.557824763	4.022919336
BJA_RS01470	0.806317239	0.658130271	0.921321438	1.929967564	1.592380647	2.53976911	2.816378673	1.751116875	2.793114979
BJA_RS01475	7.026478794	5.852658477	6.34395619	5.069765542	6.533444126	8.793950542	7.136959591	6.281784347	7.587267555
BJA_RS01480	2.64932807	2.397474557	1.816319407	3.715907698	2.482240421	2.53976911	2.304309823	2.61277756	2.230323155
BJA_RS01485	84.89368641	95.40538458	139.277478	115.6828319	113.8786336	194.5780609	110.126807	102.843372	141.5108776
BJA_RS01490	5.932191113	6.15821896	9.502772551	6.769289218	7.680894887	12.76233978	7.072950985	7.199036043	10.88064193
BJA_RS01495	4.175571414	3.478688573	4.580283723	5.44423686	5.268906554	5.587492041	3.904524978	4.030348364	4.314737319
BJA_RS01500	9.474227554	9.824944753	8.923656218	11.66622184	13.04347089	11.61944368	10.75344584	8.561015835	10.48460324
BJA_RS01505	1.986996052	2.938081565	2.158524513	3.312630894	4.004368981	2.476274882	2.464331339	3.196483185	2.16779073
BJA_RS01510	2.102184229	2.138923379	2.39543574	4.205600961	3.653108544	4.984296878	3.392456129	2.862937114	3.06408882
BJA_RS01515	1.382258123	1.927381507	1.816319407	2.419660827	2.084145259	2.888987362	1.504202246	1.890094405	1.938505172
BJA_RS42760	5.557829538	5.87616313	9.687036839	14.14349364	12.99663617	16.98470592	3.808512069	2.946323632	5.6070741
BJA_RS01530	10.05016844	10.55358898	9.976595005	12.9912742	13.18397507	12.66709843	5.216701405	6.921080984	7.420514422
BJA_RS01535	46.07527078	53.49658913	45.96077804	15.92943378	17.35226558	18.69905007	19.68264641	14.70382265	16.8212223
BJA_RS01540	447.4772704	478.2491648	382.1641327	78.29331104	88.84547317	32.12807924	17.02628925	17.95589685	22.63673782
BJA_RS01545	91.86257112	87.64884924	73.70571508	17.22568065	19.69400183	6.603399685	4.288576615	4.1971214	6.023956933
BJA_RS01550	55.83746878	54.43677523	45.03945661	9.188950044	10.11630058	4.730319967	2.752370067	2.75175509	3.960386911
BJA_RS01555	46.99677619	52.74444025	51.9888526	7.40300991	7.821399062	5.365262244	2.496335642	2.418209018	4.58571116
BJA_RS01560	82.4747347	93.07842398	84.86686622	24.19660827	25.43125563	18.22284336	13.18577288	15.14855075	14.02810732
BJA_RS01565	40.28706489	41.46220704	36.14212386	40.12604204	41.00380167	30.06451683	22.85107241	24.43224974	23.99160702
BJA_RS01570	30.15050532	27.78249928	27.00787988	34.22091741	35.03237424	36.73141075	26.27553284	25.98879807	30.11978466
BJA_RS01575	59.32191113	50.20593778	46.93474642	78.43733847	84.06833123	55.77967907	47.23835137	49.83734218	48.48347344
BJA_RS01580	19.81236644	19.29731972	16.63643283	26.29940875	27.070471	24.60401325	14.72197943	15.25973277	18.53044191
BJA_RS01585	5.730611803	6.017191045	5.527928631	7.201371508	7.961903237	5.809721838	3.648490553	3.946961846	5.8572038
BJA_RS01590	9.618212775	7.615507416	7.923364371	9.736254279	9.156188722	10.19082355	6.144826195	6.115011311	7.212073006
BJA_RS01595	6.911290617	5.218032859	6.238662312	8.295979977	7.399886538	6.73038814	4.320580918	4.808622531	5.73213895
BJA_RS01600	16.15514182	14.40835199	14.18835015	17.48493002	17.63327393	20.3816471	20.89880992	19.79040024	21.57368659
BJA_RS01605	0.259173398	0.446588398	0.052646939	0.115221944	0.327843074	0.222229797	0.320043031	0.194568542	0.291817983
BJA_RS01610	13.90897237	15.81863115	20.84818798	13.02007969	10.74856937	12.63535132	15.81012573	13.92554849	13.67375691
BJA_RS01615	181.9685225	171.607468	230.2777127	69.01794453	68.82362827	58.03372415	52.58306999	69.43317389	53.23593774
BJA_RS01620	25.08222553	25.52605264	33.00963097	18.75237141	18.28896008	20.12767019	16.73825052	15.34311929	14.48667844
BJA_RS01625	20.07153983	19.97895464	25.50744211	12.06949865	10.95932563	10.82576583	10.04935117	12.61915971	8.962980903
BJA_RS01630	12.92987286	12.48097049	16.26790426	17.02404225	17.91428228	26.50884008	18.65850871	19.81819575	21.57368659
BJA_RS01635	787.6279569	782.1643219	909.9233761	983.3040712	957.6062031	1085.021111	720.2568413	771.7700185	760.2483779
BJA_RS01640	449.3202812	424.3294919	478.1131796	333.9708051	335.5473867	326.8365373	160.1175284	176.9739864	193.3919461
BJA_RS01645	144.1868005	126.3140026	148.6749567	56.80441846	53.62576003	45.7793382	58.63188328	42.24916906	33.62160046
BJA_RS01650	88.9252726	90.82197734	96.89669186	22.20902973	24.5179785	13.77824742	6.624890742	7.115649526	8.108371096
BJA_RS01655	19.35161373	15.93615441	17.08393182	14.25871559	15.71305021	11.9051677	3.264438916	4.530667471	4.314737319
BJA_RS43535	0	0	0	0	0	0	0	0	0
BJA_RS01660	75.76502339	68.28101557	61.78118332	66.71350565	65.26418918	50.60489951	18.72251731	20.12394631	21.34440103
BJA_RS01665	101.567175	69.90283659	45.51327906	73.94368264	82.99113256	29.01686208	3.360451825	2.862937114	4.314737319
BJA_RS01670	660.1722391	351.6296017	185.9753132	225.8926215	291.2651543	79.84399138	7.777045653	8.783379883	12.06875801
BJA_RS01675	36.05389938	28.08805976	21.98009717	26.21299229	26.92996683	15.46084445	10.78545014	10.20095069	10.83895365
BJA_RS01680	577.438331	408.2053003	398.0108614	270.1090425	303.4421828	109.0830833	21.28286156	24.15429468	36.33133887
BJA_RS01685	1507.813236	1167.758146	1022.877384	786.9946839	834.782137	284.104922	47.39837289	60.12167939	87.37864174
BJA_RS01690	475.7847649	352.8753483	313.8284054	247.2662921	250.5189436	86.16166704	12.3856653	15.64886985	25.26309966
BJA_RS01695	346.1692688	265.0384618	304.9310727	651.5224831	620.4430184	665.8004721	28.03576952	24.96036435	22.15732256
BJA_RS01700	7059.019454	4750.337283	5776.132626	14474.69912	14942.43165	12836.91375	37.1249916	29.93575992	53.19424945
BJA_RS01705	52.95776435	42.73145828	47.09268724	48.94052077	45.31259636	51.81128984	11.93760506	11.42395295	12.94421196
BJA_RS01710	15.52160684	13.60919381	17.2681961	31.9740895	30.27864966	32.22332058	6.496873529	6.67092143	7.503890989
BJA_RS01715	87.88857901	72.53535767	77.31203042	411.7456173	406.572247	396.0134984	39.81335306	41.66546343	40.60438791
BJA_RS01720	149.2262832	123.1643792	118.5082605	802.5208409	753.5238893	699.1984359	67.01701069	74.38077395	65.59651373
BJA_RS01725	82.24435834	66.82372711	63.86073742	484.8827464	488.7906066	479.0004541	46.72628253	47.30795114	44.66899553
BJA_RS01730	10.25174775	5.899667782	7.291601099	39.78037621	47.44357634	42.16016722	3.936529281	4.614053989	4.022919336
BJA_RS01735	110.8398233	88.42450278	96.31757552	501.3882899	478.5806366	507.5411094	53.15914745	51.83861861	48.33756445
BJA_RS01740	18.34371718	13.84424033	15.58349404	66.42545079	71.25903397	70.63732836	12.3856653	12.92491027	12.9650561
BJA_RS01745	1.843010831	2.138923379	3.606315345	4.464850335	5.948010065	8.254249606	6.784912257	5.781465239	7.837397255
BJA_RS01750	1.958199008	2.467988515	3.027199012	2.534882771	2.692996683	3.142964273	3.392456129	1.890094405	4.544022877
BJA_RS01755	17.9693556	20.11998256	15.188642	9.102533586	11.40425552	8.666962086	10.01734687	10.22874619	10.77642123
BJA_RS01760	117.4919405	113.4099484	88.49950503	43.52508939	45.94486515	27.81047175	13.98588045	15.8434384	19.53096071
BJA_RS01765	273.4567321	259.6323917	251.65237	279.44202	271.5243177	243.4368692	225.3743024	240.4867176	210.5675188
BJA_RS01770	78.32796032	68.21050161	64.49250069	78.37972749	77.97981699	56.57335692	69.73737645	73.85265933	57.94671375
BJA_RS01775	65.83004313	64.21471068	62.80779863	69.24838842	66.17746631	63.68471042	80.93888254	80.66255829	75.56001343
BJA_RS01780	213.5876771	209.4264539	218.5637687	228.888392	211.6929566	213.7850648	224.8302293	243.3496547	224.428873
BJA_RS01785	64.24620569	65.27242005	86.65686215	41.91198218	38.17030081	52.31924366	53.76722921	54.92391978	76.53968809
BJA_RS01790	186.4032673	198.9433789	241.9126863	114.501807	112.0989141	139.4968183	138.1625765	145.7040422	199.6660327
BJA_RS01795	155.8496034	153.0858019	205.1124757	153.5908515	148.8875905	208.1975728	115.7595643	115.7960778	148.9105478
BJA_RS01800	3.052486689	3.502193225	3.869550042	2.822937631	2.482240421	3.269952729	4.96066698	4.308303424	4.377269743
BJA_RS01805	92.72648244	97.94388705	125.9051554	28.48862569	24.79898685	34.25513587	25.63544678	35.93958921	28.97335687
BJA_RS01810	245.2644258	216.1722892	230.7252117	207.0826391	197.1741919	214.0390417	83.11517515	98.64625065	113.8298575
BJA_RS01815	5.500235449	5.899667782	6.264985781	5.127376514	6.580278851	8.6987092	14.30592349	11.03481587	10.35953839
BJA_RS01820	117.7511139	141.3569803	116.1654717	143.7969863	149.4496072	175.1488272	124.2727089	134.0577252	133.9027659
BJA_RS01825	32.2238925	41.18015121	36.11580039	42.11362058	54.44536772	100.9558221	135.5382236	126.4139611	90.35935399
BJA_RS01830	56.84536532	58.12700568	59.017219	73.51160035	77.25387876	111.3053812	103.7259463	102.1206889	73.22546957
BJA_RS01835	238.900279	230.6981645	182.1584101	92.26397176	98.23583552	68.47852462	52.00699254	57.31433329	49.02542113
BJA_RS43540	34.72923535	31.49623438	30.45625441	24.39824667	25.40783827	26.73106988	22.85107241	19.45685417	17.34232584
BJA_RS01840	7.429637413	7.098405061	8.291892946	4.522461307	5.784088528	8.000272695	2.304309823	3.224278691	3.376750945
BJA_RS01845	43.05158113	36.17366023	33.27286566	16.24629412	18.24212536	11.93691482	10.17736839	11.81309003	10.31785011
BJA_RS42170	7.429637413	3.995790928	5.817486797	3.139797978	3.255013382	6.476411229	2.848382976	2.112458453	3.772789636
BJA_RS01850	82.61871992	82.24277917	81.04996311	80.68416638	87.90877868	86.25690838	144.1793855	136.6705028	118.9575163
BJA_RS01855	148.4775601	156.4704718	163.3634528	344.8016678	347.3497374	410.7441592	637.0776575	622.591538	495.2359611
BJA_RS01860	110.8974174	101.399071	104.7410858	87.33823365	90.0163413	103.5273383	92.84448329	92.97596743	94.29889676
BJA_RS01865	82.9354874	83.77058158	100.7925654	101.3088944	107.69645	133.2108898	81.6109729	77.10473353	78.60325811
BJA_RS01870	277.4883183	296.0881078	355.0246354	758.7941131	715.3067537	826.1551442	367.3773953	340.2169929	315.4343954
BJA_RS01875	26.03252799	34.0112322	37.51094428	50.09274021	53.34475168	77.5899463	47.01432125	46.97440507	47.17029252
BJA_RS01880	36.05389938	36.97281841	39.4062341	48.0475507	51.28402379	68.22454771	48.03845895	39.35843644	45.87795574
BJA_RS01885	146.8073315	140.2992709	123.3781023	245.5955739	237.171047	199.7528405	140.5949035	137.1986174	113.0169359
BJA_RS01890	37.58014273	43.88318625	36.58962284	65.47486975	62.31360151	50.66839374	39.58932293	48.28079385	38.45744132
BJA_RS01895	53.04415548	60.1484058	47.14533418	108.9135427	96.71370696	63.08151526	72.10569488	78.63348636	59.15567396
BJA_RS01900	14.60010143	18.23961036	15.58349404	21.40247612	20.86486995	13.80999453	9.633295233	14.87059569	12.44395256
BJA_RS01905	13.16024922	14.31433338	12.71423585	18.23387266	15.64279812	9.397145706	6.368856317	9.756222592	8.525253929
BJA_RS01910	32.10870432	35.28048343	27.4290554	40.47170788	36.3671639	19.04826832	20.51475829	25.46068346	19.30167515
BJA_RS01915	14.54250734	13.63269846	12.5826185	13.02007969	12.598541	11.6829379	17.89040543	22.26420027	17.71752039
BJA_RS01920	69.94802045	69.69129472	87.68347747	88.69209149	89.00939471	150.3860784	49.86270423	55.0628973	66.32605868
BJA_RS01925	18.71807875	18.45115223	24.69141455	16.67837641	24.79898685	30.28674663	12.99374706	14.87059569	15.79985936
BJA_RS01930	100.7320607	90.91599595	113.6120951	93.81946801	95.12132631	136.4808425	92.26840584	93.69865059	97.50889457
BJA_RS01935	497.2961569	467.4370247	454.6852916	417.8811859	430.668713	296.0418368	345.2304175	366.2335865	331.5052286
BJA_RS01940	35.67953781	35.37450204	45.51327906	68.96033356	61.33007228	98.13032897	31.39622134	33.1322431	41.62575085
BJA_RS01945	117.8950991	116.9826556	123.5886901	135.7314502	119.4285485	107.1147622	74.92207356	77.57725713	72.87111916
BJA_RS01950	17.10544428	16.10068698	17.16290222	25.72329903	28.03058287	34.98531948	15.4900827	13.64759343	14.11148389
BJA_RS01955	65.51327564	64.94335491	65.91396805	115.5388045	120.5291646	170.4820015	63.30451153	64.23541427	62.34482763
BJA_RS01960	26.11891912	24.7503991	25.95494109	49.74707438	53.36816905	59.62107985	22.97908963	25.76643402	23.61641247
BJA_RS01965	45.2401565	45.26996075	45.96077804	74.17412653	92.40491227	132.702936	70.34545821	49.9207287	45.48191705
BJA_RS01970	213.5876771	215.5376636	208.4555563	405.2355775	405.6121352	631.6723247	228.2546897	244.0445423	225.908807
BJA_RS01975	17.88296447	14.40835199	16.24158079	16.67837641	18.96806359	18.60380873	7.74504135	8.144083246	12.92336781
BJA_RS01980	57.10453872	47.66743531	43.14416679	60.89479747	64.02306897	46.60476316	11.29751899	12.92491027	24.09582773
BJA_RS01985	36.42826096	30.50903897	38.16903102	42.22884252	40.81646277	37.20761746	13.05775566	11.95206756	24.6794637
BJA_RS01990	7.084072882	6.205228265	7.21263069	6.97092762	6.018262152	6.920870824	5.760774558	7.199036043	5.815515516
BJA_RS01995	6.853696528	6.181723613	11.00321032	32.46378276	37.51461466	101.0193163	8.641161837	7.032263008	16.55024846
BJA_RS02000	44.28985404	50.8875727	79.31261412	93.81946801	94.41880544	215.0866965	113.1672158	100.091617	199.124085
BJA_RS02005	51.92107076	45.12893284	61.41265474	62.96879247	64.58508567	86.00293147	36.03684529	35.16131504	40.7502969
BJA_RS02010	9.099865979	8.95527261	14.66217261	10.48519692	10.32705685	12.28613307	3.552477644	4.05814387	7.920773822
BJA_RS02015	1.007896548	1.363269846	2.105877574	1.353857844	1.381624385	1.682597035	1.34418073	1.945685417	2.230323155
BJA_RS02020	275.2421488	249.196326	271.8424713	275.8701397	264.4756916	196.7686118	152.2124655	171.8040223	202.6050567
BJA_RS02025	79.62382732	80.90301397	89.57876729	77.34273	77.86273018	65.14507766	85.57950649	100.1194125	125.7943948
BJA_RS02030	29.31539103	30.27399245	34.53639221	29.09354089	25.29075146	25.11196707	35.74880656	40.08111959	38.97854486
BJA_RS02035	12.92987286	12.73952167	12.47732462	14.40274302	12.55170628	14.00047722	22.17898205	21.34694858	20.51063537
BJA_RS02040	35.2187851	40.96860934	38.09006061	37.24549344	29.83371977	31.46138985	70.1854367	64.42998281	54.90346907
BJA_RS02045	7.458434457	7.262937629	6.501897009	6.884511162	6.486609402	7.524065987	8.513144624	7.754946163	6.294930774
BJA_RS02050	4.953091609	3.737239751	4.185431678	3.859935128	3.676525906	2.476274882	1.792240974	2.001276429	2.126102447
BJA_RS02055	6.59452313	5.382565427	6.949395993	5.761097206	3.863864806	4.571584397	2.720365763	2.251435983	3.56434822
BJA_RS02060	5.586626582	5.852658477	7.054689872	6.193179497	5.058150291	6.603399685	6.81691656	6.003829287	6.37830734
BJA_RS02065	4.665121166	4.042800233	4.185431678	2.678910201	2.786666133	2.317539313	1.120150608	1.16741125	1.855128606
BJA_RS02070	5.500235449	6.228732918	4.606607192	3.19740895	2.575909871	2.920734476	2.752370067	3.585620269	3.001556396
BJA_RS02075	14.77288369	14.03227755	13.31967565	9.304171988	10.72515201	6.095445863	4.928662677	5.920442769	5.898892083
BJA_RS02080	10.56851524	8.461674907	8.212922537	4.551266793	4.870811392	3.714412323	2.78437437	3.085301161	2.459608713
BJA_RS02085	3.801209839	3.666725793	2.895581664	2.534882771	2.107562621	1.523861466	0.992133396	1.139615744	1.14642779
BJA_RS02090	16.67348861	15.67760323	15.53084711	10.94608469	11.63842914	13.33378783	9.857325355	9.450472026	9.17142232
BJA_RS02095	28.65305902	31.02614133	35.37874324	34.94105456	33.72100194	39.65214522	40.80548645	39.52520947	34.05932743
BJA_RS02100	16.29912704	15.08998692	12.29306034	15.8718228	16.74341416	23.17539313	33.86055268	27.90668798	28.32718848
BJA_RS02105	17.9693556	18.56867549	21.98009717	14.77721433	16.04089329	17.14344149	13.4738116	14.4814586	16.02914492
BJA_RS02110	40.57503533	43.15454203	54.25267099	24.57107959	23.25344092	28.06444866	24.57930478	29.74119138	26.5345923
BJA_RS02115	317.9769625	348.7385294	333.4130668	424.5928641	443.2204193	551.8918275	930.5891212	877.4207366	711.3063333
BJA_RS02120	215.0275293	210.2021075	188.0022204	308.5643664	367.8867643	386.0766518	474.3997848	518.1360266	474.9962996
BJA_RS02125	66.08921652	64.96685956	83.47172232	79.12867013	79.94687544	114.6388282	208.8920863	188.5647124	151.2034034
BJA_RS02130	38.81841563	41.0391233	37.30035652	57.43813915	58.96491868	67.33562852	90.8282122	83.35872237	60.48969903
BJA_RS02135	14.65769552	15.41905205	13.55658688	26.12657583	25.0799952	22.03249703	36.48490553	34.57760941	21.4277776
BJA_RS02140	118.0678814	129.064047	110.637543	173.8411082	175.3023754	176.9901598	185.5929537	191.0941035	154.6635309
BJA_RS02145	67.4426776	77.40082075	64.99264662	99.14848292	102.1231177	86.54263241	82.44308478	78.66128186	67.88936931
BJA_RS02150	28.9698265	32.27188791	24.45450332	34.24972289	30.23181494	20.34989999	19.29859477	22.76451938	15.94576835
BJA_RS02155	78.73111894	82.24277917	62.07074148	113.2343656	107.3686069	102.320948	181.0163383	180.4484247	122.3967997
BJA_RS02160	99.34980262	110.2133157	116.7182645	165.3722953	147.5059661	150.9575265	138.9626841	130.9446286	121.1044629
BJA_RS02165	38.67443041	39.2057604	44.93416273	49.37260306	53.78968157	55.27172525	43.49384791	46.39069945	45.08587836
BJA_RS02170	391.7837868	367.236691	453.07956	505.0465866	530.4032597	491.794541	198.7787266	240.9036501	343.1779479
BJA_RS02175	44.9809831	45.76355846	50.33047401	47.50024647	53.78968157	65.17682478	57.35171115	57.03637823	65.40891645
BJA_RS02180	121.0339769	120.6023721	115.5337084	132.2171809	137.6238392	154.3227205	169.9108452	155.7660154	132.6312732
BJA_RS02185	796.6414318	691.4598678	704.0738433	895.994643	982.7798677	892.9193247	660.9208633	744.4748316	637.4763836
BJA_RS02190	226.0855943	229.4759225	222.617583	196.1077489	199.8437712	234.9921369	203.0993075	192.0113552	221.2188752
BJA_RS02195	38.38645997	57.8684545	61.6232425	56.19950325	55.78015738	57.93848281	50.98285484	49.8929332	50.92223802
BJA_RS02200	32.51186294	33.07104609	34.51006874	41.94078766	42.6664344	45.90632666	61.9923351	58.62072207	58.3219083
BJA_RS02205	120.7172094	114.655695	107.610344	190.4042627	188.13509	144.6081037	111.9510522	117.8807408	118.8324515
BJA_RS02210	339.0851959	365.6148699	344.1530425	422.864535	372.3594805	437.729206	539.3045115	530.4772312	511.6194564
BJA_RS02215	1638.321441	1652.612119	1473.350921	2153.843802	2080.351646	2304.872214	2960.622067	3116.098582	2580.192072
BJA_RS02220	441.1707177	491.1297144	439.3650323	567.4968803	564.6862784	608.909644	816.1737376	863.05046	748.7007234
BJA_RS02225	1997.362988	2051.133502	1724.924321	2553.001422	2596.657654	2709.298698	3471.698783	3595.376491	3114.594176
BJA_RS02230	392.3309307	427.6671526	407.0924584	522.8771825	528.6001228	526.0496768	694.2693471	751.7294587	672.6404506
BJA_RS02235	161.2922448	137.1026381	97.8969837	274.4010599	279.743812	71.08178795	219.5815236	185.9519349	73.16293714
BJA_RS02240	96.9308509	100.5058942	99.26580413	115.9420813	115.3305101	130.194914	139.7627916	134.0021342	115.0388177
BJA_RS02245	83.68421055	89.24716562	107.6366675	94.79885453	89.19673361	120.2580673	95.37282324	98.70184166	101.0940869
BJA_RS02250	153.8050133	137.4081986	122.5620748	168.2816494	171.2511717	159.8149712	197.9146104	201.2672586	157.6650873
BJA_RS02255	188.5630457	168.0347609	146.0426097	200.1981279	194.3172737	216.0391099	170.8389699	190.0100787	180.5102666
BJA_RS02260	216.7265549	224.91602	252.9685435	338.8677377	353.5319211	415.9189388	377.4267465	401.4504926	415.4862752
BJA_RS02265	117.6071287	118.8160185	124.9048636	161.6563876	190.7109999	225.8807152	222.3018893	243.4886322	244.0848986
BJA_RS02270	285.148332	290.4940005	314.7497268	457.4311182	471.953523	509.9538901	620.8834801	584.0113757	548.8262493
BJA_RS02275	1024.656428	1004.14226	1142.991377	1738.065416	1744.523251	1901.366397	1533.998252	1543.762401	1543.904727
BJA_RS02280	261.5059587	264.5213595	211.5354023	370.5537723	383.506145	311.4391871	375.058428	387.30258	302.427651
BJA_RS02285	92.38091791	95.45239388	69.99410585	120.5221536	117.0399776	101.3367875	126.8010489	122.7449543	105.4922008
BJA_RS02290	373.7568372	376.8030845	300.745641	507.4374419	531.386789	441.9198251	540.1686277	587.4302229	430.5982779
BJA_RS02295	711.1430074	705.9622384	546.0014079	988.86353	944.7734885	774.9153025	1138.425066	1156.904549	742.6559223
BJA_RS02300	64.73575545	63.43905715	60.51765677	100.9056176	108.7502313	107.1465093	149.6521213	136.5315253	116.0601806
BJA_RS02305	62.05763033	57.72742659	54.83178732	70.42941335	73.27292714	67.43086986	36.35688832	38.99709486	45.69035847
BJA_RS02310	35.62194372	36.22066953	28.19243602	50.23676764	53.22766487	47.90639483	34.56464735	36.43990831	24.55439885
BJA_RS02315	48.55181658	52.25084255	54.09473017	77.25631354	74.16278691	93.74922726	74.95407786	70.35042558	75.2473513
BJA_RS02320	110.9838085	116.1364881	124.2994238	141.7517968	140.6680963	199.625852	176.759766	169.7193594	180.9896818
BJA_RS02325	2903.721159	2589.178503	3295.83002	3083.886529	2969.462064	3772.922254	1655.614604	1721.431275	1984.258063
BJA_RS02330	85.72880069	85.53343052	106.0046124	115.9996923	118.6323582	149.0526996	76.49028441	86.7497741	96.27909021
BJA_RS02335	174.7116674	158.4918719	203.8226257	169.8083402	160.7133586	192.0065447	90.54017347	89.02900559	118.4155686
BJA_RS02340	336.2342885	396.1474136	729.8708435	580.1712942	601.9667194	1321.060902	513.1890002	475.2475609	610.0663374
BJA_RS02345	606.5809398	601.8131231	468.5051132	1010.323617	994.4182969	744.3110847	1227.685067	1318.45203	914.7659998
BJA_RS02350	63.55507663	76.46063465	72.81071711	68.12497447	69.31539288	93.05079075	149.4280912	123.2174779	116.1018689
BJA_RS02355	26.37809252	32.64796235	32.58845545	27.71087756	28.21792176	41.81094897	58.72789619	50.42104781	47.08691595
BJA_RS02360	77.23367264	80.15086509	74.12689059	86.67570747	83.50631453	114.321357	118.4799301	112.8219587	119.6662171
BJA_RS02365	1.871807875	1.269251236	1.947936756	1.613107218	1.475293835	2.53976911	2.848382976	2.640573066	2.876491546
BJA_RS02370	62.08642738	68.13998765	71.20498546	61.81657303	72.59382363	77.52645207	106.7023465	100.425163	105.7840188
BJA_RS02375	27.7315536	31.2846925	28.69258194	33.38555831	35.47730413	42.69986816	53.12714315	52.61689278	52.98580804
BJA_RS02380	44.14586882	49.71234008	47.46121582	52.8004559	58.35606725	59.14487314	78.12250387	78.55009984	70.09884832
BJA_RS02385	50.39482741	57.46887541	57.06928224	59.02244088	55.89724419	90.13005628	121.2323001	116.1296239	100.9690221
BJA_RS02390	121.1203681	129.4871307	112.6381267	138.9864701	137.4365003	129.5282246	170.8069656	166.2449211	139.8433462
BJA_RS02395	40.45984715	48.23154697	46.06607192	53.17492722	46.71763811	57.4622761	70.72950985	67.98780758	59.96859549
BJA_RS02400	67.75944509	70.18489242	57.04295878	93.76185704	94.2548839	86.54263241	96.90902979	99.61909336	84.89818888
BJA_RS02405	104.0437208	94.08912404	90.10523668	125.9087794	124.4164468	121.7184346	109.390708	100.7865046	92.27701502
BJA_RS02410	136.9875394	129.5811493	152.8340649	186.630744	172.4220398	196.6416233	121.2002958	142.0350355	142.5739288
BJA_RS02415	48.78219294	50.72304014	32.03566259	67.34722634	61.89208898	51.71604849	47.4943858	46.02935787	34.72633996
BJA_RS02420	245.5235992	280.786579	253.2581017	263.7430301	298.0796068	327.6937094	458.1415989	462.1836731	388.9516829
BJA_RS02425	153.8626074	171.607468	147.5430475	210.6545194	212.6530685	246.452845	338.413501	334.0463906	286.1066881
BJA_RS02430	129.9034666	130.9679238	120.9563431	152.1793827	152.1660213	194.2605898	291.3991797	279.8173585	247.5450261
BJA_RS02435	20.73387185	19.57937555	17.55775427	16.10226669	12.76246254	13.87348876	33.98856989	29.29646328	23.07446479
BJA_RS02440	16.21273591	14.99596831	10.02924194	9.275366502	8.828345648	10.03208798	12.70570833	11.25717991	9.692525861
BJA_RS02445	51.20114465	56.03509161	45.14475048	57.75499949	51.91629257	61.74813648	99.75741276	88.86223255	72.05819763
BJA_RS02450	360.5965879	331.9091982	345.7324506	446.456228	518.3667354	448.3327421	493.0902979	604.6634366	604.5217957
BJA_RS02455	183.7539393	194.1014205	190.5292735	583.3398976	587.5416241	498.3661935	541.1607611	509.3804422	397.3935603
BJA_RS02460	24.59267578	23.59867113	26.84993906	30.85067554	30.70016219	30.03276972	23.7151886	23.23704298	27.47257868
BJA_RS02465	77.00329629	78.52904407	81.12893352	55.24892221	53.18083015	60.25602213	46.11820077	37.96866114	70.18222489
BJA_RS02470	11.08686203	9.942468016	10.29247664	11.14772309	12.76246254	12.79408689	8.961204868	9.617245062	8.712851204
BJA_RS02475	10.62610932	10.41256107	9.371155203	10.28355851	10.51439574	10.9845014	13.66583742	12.1188406	11.90200487
BJA_RS02480	8.811895537	9.707421491	9.028950097	9.678643307	8.641006748	10.12732932	13.69784173	14.73161816	15.0703144
BJA_RS02485	76.51374654	73.09946934	69.04646094	77.45795194	71.89130275	60.70048172	79.24265447	66.95937386	56.52931212
BJA_RS02490	16.24153295	18.26311501	13.60923382	23.76452598	23.13635411	23.20714024	34.0845828	31.77026331	24.6794637
BJA_RS02495	381.3880539	304.6908106	285.7675867	569.3692369	628.2175827	428.1733248	307.9454044	326.541604	271.1614385
BJA_RS02500	51.4891151	53.42607518	41.98593412	72.56101932	72.50015418	70.16112165	104.2380152	97.4788394	84.06442322
BJA_RS02505	7.602419679	5.194528207	3.606315345	5.530653318	5.971427427	6.158940091	8.2571102	6.837694466	5.815515516
BJA_RS02510	9.330242333	10.83564481	7.581159265	12.01188768	11.68526387	8.952686111	12.25764809	14.008935	10.9640185
BJA_RS02515	52.69859095	57.16331493	38.48491266	65.61889718	60.83830767	41.23950092	52.58306999	56.09133103	45.21094321
BJA_RS02520	71.01351109	79.93932322	66.0455854	102.000226	101.045919	85.43148342	118.7679688	138.0046871	106.0966809
BJA_RS02525	277.7474917	256.1301985	217.9320054	327.1150994	347.1389811	281.2476818	322.4433537	361.7863056	290.3380488
BJA_RS02530	74.09479482	73.00545073	91.81626221	79.12867013	88.704969	130.7981091	62.53640826	57.31433329	75.497481
BJA_RS02535	597.3658857	522.0618371	592.1990972	607.363673	613.6519833	627.7991768	779.9768708	676.4592285	798.3514688
BJA_RS02540	255.832941	279.3527952	205.1914461	481.1092277	448.8171689	423.5699933	553.8664694	537.7318583	380.9266884
BJA_RS02545	26.26290434	27.85301324	30.45625441	77.40034097	71.02486034	91.59042351	37.86109057	33.46578917	34.91393724
BJA_RS02550	19.75477235	17.53447078	25.71802987	30.04412193	31.40268306	45.23963726	20.03469374	21.15238003	23.51219176
BJA_RS02555	21.59778318	24.51535258	32.24625035	37.87921413	33.81467139	51.74779561	22.78706381	24.18209018	26.61796887
BJA_RS02560	15.43521571	13.9617636	36.5369759	16.64957093	19.834506	90.06656205	10.01734687	8.588811341	12.79830296
BJA_RS02565	69.08410912	81.98422799	74.10056712	83.82396435	84.81768683	52.44623211	28.45182546	31.40892173	24.84621683
BJA_RS02570	138.6001739	135.6688543	136.4345433	226.2670928	210.7328448	206.6737113	198.6827136	206.0202902	170.1924165
BJA_RS02575	13.27543739	17.69900335	11.81923788	20.85517189	20.74778314	17.96886645	31.78027298	32.54853748	20.82329749
BJA_RS02580	9.848589129	10.10700058	10.34512358	13.45216198	10.60806519	10.03208798	11.61756203	10.75686081	11.75609588
BJA_RS02585	43.05158113	37.72496729	36.24741774	92.78247051	89.8290024	75.62162524	86.05957103	82.80281225	65.15878675
BJA_RS02590	32.91502156	34.76338108	30.06140236	80.424917	78.49499897	73.33583304	61.89632219	67.76544353	56.52931212
BJA_RS02595	315.7883871	301.6822151	282.4508296	692.3110513	714.159303	605.1317375	642.7744235	633.2650123	510.5980935
BJA_RS02600	240.5993046	216.1252799	188.2654551	512.9392898	533.9392815	424.3636711	418.8083104	400.1163083	301.6355736
BJA_RS02605	96.47009819	86.99071897	97.0283092	106.8971587	104.1604282	103.4003499	46.82229543	44.50060504	65.07541019
BJA_RS02610	33.57735358	36.50272536	47.25062806	18.78117689	18.26554272	18.82603852	23.36314126	27.37857337	21.36524518
BJA_RS02615	85.41203321	89.24716562	76.46967939	80.39611152	96.22194235	89.7173438	156.4370336	151.0963704	116.6438166
BJA_RS02620	27.09801863	24.2568014	21.16406961	31.3403688	34.14251447	20.15941731	31.9722988	28.99071272	24.13751601
BJA_RS42765	27.06922158	24.2568014	24.61244414	15.00765822	15.24470296	12.06390327	20.19471526	24.7102048	20.53147951
BJA_RS02630	1552.967002	1300.394901	1103.901024	1111.142818	1046.498511	997.6848005	1291.949708	1216.053386	1408.000923
BJA_RS02635	155.6768211	155.7183229	147.9378995	230.8183596	232.7920002	225.4362556	355.1837558	313.5055117	268.9936478
BJA_RS02640	71.27268449	81.74918146	73.12659874	102.5763358	104.4882713	112.1625533	181.0163383	162.0477997	142.4488639
BJA_RS02645	58.11243527	50.79355409	53.98943629	69.82449814	72.78116253	71.24052352	77.19437908	71.96256493	70.78670499
BJA_RS02650	255.3433913	232.8605925	244.9135618	325.3867702	310.631313	298.1688935	289.7029517	298.30137	266.3047535
BJA_RS02655	370.8483357	369.8927167	337.4668812	449.7112479	441.4875345	400.4898415	448.7323338	437.6680368	389.4310982
BJA_RS02660	22.66327381	20.37853373	19.8742196	31.71484012	31.1919268	27.84221886	18.97855174	21.18017554	20.73992093
BJA_RS02665	118.2694607	114.7732183	78.0227641	220.8516614	207.2670751	137.0840377	169.686815	179.0308539	123.3764743
BJA_RS02670	114.2666715	87.2257655	80.39187637	74.98068014	68.19135948	51.08110622	41.285551	37.57952406	31.26621245
BJA_RS02675	73.72043325	58.57359408	55.56884447	42.4880919	42.97086011	30.41373509	23.58717138	30.68623858	23.97076288
BJA_RS02680	66.08921652	58.19751964	61.30736086	92.1775553	80.76648313	72.47866097	30.9481611	30.99198914	24.36680157
BJA_RS02685	16.67348861	17.25241495	21.03245227	19.35728661	21.77814709	31.04867736	10.78545014	13.31404735	17.15472857
BJA_RS02690	144.2155975	140.087729	230.9094759	138.6984152	147.2015404	208.0070901	87.17972164	89.33475615	135.695362
BJA_RS02695	16.27032999	16.31222885	33.35183607	18.550733	19.74083655	39.20768563	26.01949842	24.09870367	39.2495187
BJA_RS02700	2.130981274	1.034204711	2.42175921	1.209830413	1.100616036	3.460435412	1.504202246	2.056867441	3.731101353
BJA_RS02705	19.7259753	19.90844068	27.85023091	16.41912704	14.02700011	11.42896099	10.11335978	13.28625185	8.504409787
BJA_RS02710	18.60289058	20.37853373	17.00496141	21.17203223	22.17624225	24.66750748	21.50689168	18.92873956	23.01193237
BJA_RS02715	39.39435652	44.40028861	42.32813923	55.10489478	51.07326753	50.1286928	33.38048813	35.24470156	37.54029909
BJA_RS02720	5.442641361	4.677425851	4.02749086	6.020346581	6.439774677	6.793882368	4.928662677	4.33609893	5.315256117
BJA_RS02725	7.919187165	7.239432976	7.475865386	8.958506156	8.500502573	7.905031354	6.592886438	5.781465239	7.441358564
BJA_RS02730	267.6109321	273.3591088	314.4338452	723.7090311	787.0809697	1063.115602	1365.5276	1364.34241	1128.626893
BJA_RS02735	36.08269643	38.28907895	38.80079429	43.06420162	46.17903877	52.66846191	95.69286627	86.22165948	84.73143575
BJA_RS02740	47.28474664	50.11191917	51.22547198	55.53697707	58.40290198	60.31951635	61.32024474	61.01113558	67.13898021
BJA_RS02745	7.256855148	5.429574732	8.528804173	6.913316648	7.493555987	9.206663022	9.697303839	10.39551923	9.025513328
BJA_RS02750	28.10591518	26.77179922	31.5881636	26.55865812	28.52234748	32.06458501	23.17111544	23.54279355	28.57731818
BJA_RS02755	5.817002936	4.136818843	5.317340873	7.028538592	6.275853139	7.841537126	3.968533584	4.05814387	4.794152576
BJA_RS02760	19.86996052	20.44904769	22.53289004	21.05681029	19.53008029	21.90550857	16.38620319	17.92810134	17.17557271
BJA_RS02765	496.1730722	561.3616161	676.7764052	538.201701	581.9448745	498.2392051	606.4495394	645.9675585	705.073935
BJA_RS02770	196.2230594	192.9261879	187.6863387	278.4626335	315.1274466	246.3893507	426.1372958	441.9763403	432.8911335
BJA_RS02775	129.1259464	135.4808171	134.565577	162.6069687	151.1590747	152.6083764	195.7063135	182.9778157	182.0944213
BJA_RS02780	22.63447677	24.65638049	21.42730431	28.92070798	25.0799952	28.06444866	26.94762321	32.6597195	31.82900428
BJA_RS02785	121.3219474	118.6514859	93.52728774	183.0012528	190.1021485	157.3386963	161.5257177	157.9340649	131.4640013
BJA_RS02790	38.2136777	30.25048779	25.82332375	31.80125658	39.97343772	41.84269608	48.4865192	48.41977138	51.79769196
BJA_RS02795	40.94939691	42.4729071	36.82653407	20.88397737	23.25344092	19.93718751	25.02736502	24.96036435	22.34491983
BJA_RS02800	77.98239579	85.7919817	92.36905507	104.4486924	99.14911266	108.8608535	57.70375849	65.68078058	75.9977404
BJA_RS02805	48.43662841	52.46238442	56.54281285	73.02190709	71.21219924	87.2093218	57.70375849	59.59356478	49.58821295
BJA_RS02810	32.88622452	33.98772754	39.7484392	49.45901952	44.56324076	48.16037174	29.44395885	30.35269251	23.94991874
BJA_RS02815	82.27315539	87.64884924	71.20498546	126.9457769	130.24737	109.1465775	58.05580582	57.48110632	44.98165765
BJA_RS02820	74.49795344	63.65059902	59.54368839	82.52771748	82.71012421	60.76397595	45.4141061	43.08303424	37.7487405
BJA_RS02825	55.63588947	56.97527771	59.22780676	56.45875262	52.08021411	38.16003087	46.31022658	42.16578254	40.58354376
BJA_RS02830	111.8477198	113.7625182	90.18420709	94.88527099	86.10564177	80.85989903	147.9878975	138.7551657	116.2269338
BJA_RS02835	8.351142829	7.733030679	6.791455175	9.477004905	11.40425552	7.079606393	8.865191959	9.005743931	8.295968371
BJA_RS02840	26.2341073	25.00895028	31.2459585	31.22514686	29.71663296	33.6519407	12.73771263	12.17443161	16.21674219
BJA_RS02845	352.9653712	362.6297791	398.2214492	385.4750141	405.6823873	524.5575625	341.4219055	332.7955928	318.769458
BJA_RS02850	6.076176334	7.262937629	7.923364371	7.748675743	6.673948301	8.952686111	12.353661	11.28497542	9.963499702
BJA_RS02855	6.623320175	6.933872493	5.317340873	4.666488737	6.744200389	9.047927453	14.08189336	13.39743387	12.25635528
BJA_RS02860	221.0173145	233.6127414	186.1595775	255.6486885	240.5197298	254.1673936	316.3945404	323.1505523	248.2120386
BJA_RS02865	122.0994676	137.5962358	113.6384186	146.331869	130.0366137	144.417621	185.8809924	185.1180697	140.5728912
BJA_RS02870	32.7422393	35.8916044	29.48228603	36.32371789	36.69500698	41.01727112	57.35171115	64.40218731	52.67314591
BJA_RS02875	70.52396134	85.65095378	78.2859988	90.82369746	88.04928285	96.54297328	146.2596652	148.4280018	123.2514095
BJA_RS02880	39.79751514	49.17173307	44.06548823	43.84194974	39.3645863	47.33494678	77.51442211	75.71495823	66.20099383
BJA_RS02885	23.15282357	22.18839198	17.74201856	25.5792716	27.32806199	21.58803743	37.86109057	39.41402745	29.32770728
BJA_RS02890	45.12496832	50.69953548	61.54427209	41.07662308	41.19114057	51.46207158	67.46507093	60.67758951	58.50950557
BJA_RS02895	46.93918211	38.94720922	28.66625847	62.2774608	57.91113736	46.95398141	24.93135211	26.04438908	19.42674
BJA_RS02900	96.15333071	93.94809612	111.9537165	135.5010063	137.3428308	165.7199344	87.49976467	80.77374032	82.68870987
BJA_RS02905	620.8066797	525.3524885	507.279584	593.1049574	602.7629097	546.3995768	324.7156592	384.82878	416.5284823
BJA_RS02910	190.2908683	219.6509778	271.1580611	242.0524991	235.1337365	302.7087308	291.1751496	269.4218393	280.3745491
BJA_RS02915	65.05252293	70.41993895	96.52816328	56.89083491	57.65354638	87.52679294	94.34868554	96.28363264	113.7047926
BJA_RS02920	207.7418771	180.2571802	256.2326538	504.4416714	526.7735685	1145.499363	61.83231359	71.23988177	153.9965184
BJA_RS02925	35.7371319	29.73338544	45.80283723	90.39161517	99.52379046	225.27752	25.53943387	25.23831941	33.43400318
BJA_RS02930	19.61078713	21.34222449	22.34862575	37.38952087	38.21713554	51.58906004	29.18792443	23.23704298	25.24225552
BJA_RS02935	277.8914769	275.8035927	248.8357588	420.5024851	418.8195276	452.2693842	410.4231829	371.3757551	296.1744085
BJA_RS02940	116.0520883	119.2861115	103.293295	100.7327847	101.9826135	113.5594263	216.8611578	226.394396	188.9729881
BJA_RS02945	244.774876	215.5611683	196.8732297	219.2097487	202.091838	177.3393781	334.188933	352.8361526	248.2954152
BJA_RS02950	58.57318798	57.32784749	48.64577195	68.32661287	61.56424591	52.98593305	75.27412089	79.82869311	59.53086851
BJA_RS02955	86.56391498	93.07842398	123.1148676	127.5506922	141.6984602	194.2923369	95.43683184	93.7542416	117.9153092
BJA_RS02960	91.63219476	101.5165942	70.94175076	170.2692279	153.4773936	123.9724797	128.4652726	126.7475072	93.54850766
BJA_RS02965	44.11707177	46.96229573	45.96077804	68.98913905	58.56682351	53.1129215	87.85181201	92.08651124	86.41981122
BJA_RS02970	14.02416054	12.50447514	11.21379808	12.21352608	12.598541	8.984433225	27.20365763	22.56995084	18.34284464
BJA_RS02975	3.830006884	4.418874674	3.237786769	5.01215457	3.863864806	3.93664212	11.23351039	9.70063158	7.191228864
BJA_RS02980	57.50769734	55.09490551	51.56767708	62.4790992	62.14967997	37.52508859	27.26766624	29.74119138	23.44965934
BJA_RS02985	171.6591807	187.6376411	192.8457388	277.310414	261.5719387	284.5176345	154.8048141	148.2612288	131.9225724
BJA_RS02990	76.9457022	74.46273918	53.83149548	40.52931885	40.34811552	30.57247066	25.15538224	24.09870367	20.4272588
BJA_RS02995	823.0483213	703.4237359	460.2132202	381.1541912	368.8000414	219.5947866	86.02756673	97.53443041	99.28064661
BJA_RS03000	48.29264319	48.0670144	59.85957003	54.32714666	47.58408052	68.22454771	63.9766019	55.75778495	56.63353282
BJA_RS03005	5.241062051	3.948781623	3.737932693	3.62949124	5.479662816	4.666825739	5.856787467	4.502871965	6.961943306
BJA_RS03010	332.4042816	308.0049666	219.9062656	411.6015899	395.1445742	298.2641348	272.6446581	298.9128711	189.6191565
BJA_RS03015	96.47009819	106.4760759	86.10406929	119.600378	119.8032263	97.36839824	84.87541182	93.25392249	67.13898021
BJA_RS03020	271.8153006	256.0361799	273.3429091	289.4375237	260.9865046	303.5024086	123.1845626	124.8852083	144.8250961
BJA_RS03025	365.4344914	372.0316401	353.1030222	168.0512055	171.1809196	469.7302968	231.2950985	210.8011172	261.2813154
BJA_RS03030	1379.17684	1219.303849	961.2278185	416.2104677	484.5988988	828.3456951	410.1991528	506.5453006	434.1626261
BJA_RS03035	31.82073388	29.12226447	23.79641658	21.60411452	23.3939451	16.92121169	41.70160694	41.22073534	29.16095415
BJA_RS03040	27.58756838	28.37011559	21.66421554	19.90459085	17.16492668	12.98456957	37.57305184	38.19102519	26.47205988
BJA_RS03045	4.002789149	4.348360716	4.264402087	4.003962558	3.395517557	2.825493134	4.896658374	5.36453265	4.064607619
BJA_RS03050	56.64378601	60.99457329	59.54368839	63.83295705	56.92760814	51.58906004	67.17703221	57.59228835	52.44386036
BJA_RS03055	106.750643	99.98879182	97.79168982	128.2996348	114.2533114	119.1786655	126.3209843	119.0203565	108.9314842
BJA_RS03060	42.82120478	41.67374892	38.66917695	62.19104434	64.39774677	62.19259607	77.06636186	76.57661892	64.36670937
BJA_RS03065	83.39624011	78.95212781	67.25646501	97.24732084	89.59482877	85.24100074	116.2076246	101.3980057	87.69130386
BJA_RS03070	132.0056508	118.8630278	99.16051025	163.4135223	164.3196324	136.893555	134.5460902	149.3452535	154.371713
BJA_RS03075	173.790162	196.2403439	156.7825854	175.1661606	168.4879229	160.7673846	248.4814093	248.3250502	224.7623793
BJA_RS03080	14.39852212	15.81863115	14.3199675	12.76083031	13.95674803	13.33378783	20.32273247	17.51116875	17.61329968
BJA_RS03085	16.81747383	14.40835199	16.925991	14.51796496	15.73646757	14.73066084	19.04256034	18.12266989	19.96868769
BJA_RS03090	16.9902561	16.3357335	17.42613692	15.78540635	15.2212856	17.90537222	19.13857325	21.62490364	19.53096071
BJA_RS03095	16.70228566	14.19681012	12.66158891	17.28329162	18.78072469	16.54024633	49.73468702	71.21208627	38.79094758
BJA_RS03100	36.83141958	33.91721359	30.93007686	46.17519411	46.31954295	47.11271698	152.7245344	212.6912116	117.6651795
BJA_RS03105	295.0545153	219.8155104	199.584547	103.5845278	96.5029507	56.89082805	23.7151886	24.37665873	30.3907585
BJA_RS03110	229.0516899	228.770783	220.2221473	246.2292946	240.5431472	279.3428549	287.1106031	273.7857337	245.2104822
BJA_RS03115	434.5473975	446.2358281	480.8771439	429.2017419	442.9159936	502.6203068	476.1280172	476.1648126	483.438177
BJA_RS03120	180.1831058	165.7078003	242.1495975	217.3373921	235.0869017	275.6919368	185.4009279	198.0151845	248.4830124
BJA_RS03125	41.23736735	44.54131652	44.40769333	49.487825	46.46004712	67.93882368	75.69017683	75.63157171	81.6048145
BJA_RS03130	66.52117219	69.10367841	58.49074961	61.0388249	61.14273338	67.62135254	80.93888254	75.13125261	73.62150826
BJA_RS03135	357.4289131	306.218613	260.4180854	399.8201461	405.8228914	359.8217886	278.6934714	278.5387652	213.9651139
BJA_RS03140	37.29217229	41.13314191	37.69520857	42.25764801	42.40884342	45.27138438	47.55839441	44.11146796	43.54341188
BJA_RS03145	41.78451119	45.31697006	45.27636783	44.64850335	43.06452956	52.28749654	47.39837289	45.30667471	48.33756445
BJA_RS03150	119.9396892	120.2968116	126.1947136	151.0847742	141.1364435	148.9257112	123.2485712	130.2497409	120.4999828
BJA_RS03155	245.0916435	229.851997	281.2662734	275.9565562	270.1895281	384.4258019	170.742957	180.4484247	228.2225068
BJA_RS03160	16.93266201	17.01736842	18.90025122	15.32451857	17.18834405	20.69911824	18.5945001	22.34758679	32.05828984
BJA_RS03165	74.67073571	70.20839708	70.59954566	71.12074501	78.56525105	77.97091166	63.59255026	65.65298508	100.3853861
BJA_RS03170	440.07643	466.6143618	475.2439214	498.7957961	493.6848354	548.4631392	838.8007799	874.2520489	786.9288792
BJA_RS03175	293.2115044	272.9360251	283.2931806	308.8524212	311.0294082	322.1062173	313.2581187	366.9284742	341.9689877
BJA_RS03180	73.11569532	72.51185302	77.65423553	71.92729862	72.10205902	80.47893366	115.5995428	106.6513564	108.6605103
BJA_RS03185	156.8287029	153.1563158	151.8337731	140.3691334	132.893532	130.7981091	144.979493	163.8823031	142.8865909
BJA_RS03190	307.4084472	270.0449528	339.7043761	214.6584819	237.2412991	236.420757	268.19606	248.5196188	257.4876816
BJA_RS03195	33.31818018	38.87669527	43.2231372	47.15458063	42.54934759	45.74759109	46.75828683	43.44437581	43.27243804
BJA_RS03200	98.91784695	107.0871969	115.902237	138.0646946	132.6593583	128.6393054	138.3866066	131.6951072	123.7099806
BJA_RS03205	34.58525013	40.42800233	28.87684623	34.019279	32.57355118	32.47729749	36.96497008	35.02233751	34.78887239
BJA_RS03210	355.7874815	401.1774092	453.3427947	415.8648018	446.9906146	777.8995312	973.4748874	903.7152852	929.2318341
BJA_RS03215	34.52765604	36.43221141	28.71890541	47.61546841	51.00301544	49.55724475	76.04222416	78.55009984	58.13431102
BJA_RS03220	74.26757709	73.59306704	96.52816328	75.61440083	82.63987212	124.1629623	116.9437235	112.7107767	160.7291762
BJA_RS03225	26.03252799	27.12436901	34.72065649	23.27483271	25.85276816	36.60442229	44.03792106	44.50060504	64.61683907
BJA_RS03230	95.66378096	108.5914946	121.2985482	99.58056521	99.33645156	141.3381509	144.0833726	148.7615479	178.4050083
BJA_RS03235	243.5078061	237.5145137	252.6526619	192.8815345	210.4050017	278.0094762	389.0443085	384.3562564	400.5410257
BJA_RS03240	260.7284385	293.9726891	275.6856979	339.242209	317.1413398	359.377329	451.0046393	396.9198251	370.9631887
BJA_RS03245	337.5589525	316.6311741	308.4847411	345.406583	360.4868777	332.2017995	319.2429234	318.1195657	298.6548614
BJA_RS03250	82.33074947	96.93318699	108.1631369	73.30996195	84.34933958	106.2575901	85.22745915	75.5759807	112.287391
BJA_RS03255	26.7524541	28.06455511	35.08918507	22.38186265	20.16234908	31.42964273	29.79600619	26.79486774	38.31153233
BJA_RS03260	29.31539103	27.5239481	24.66509108	33.73122414	33.65074986	32.54079172	45.03005446	44.83415111	38.77010344
BJA_RS03265	178.8008477	177.5776498	139.9355648	267.7469927	258.1998385	221.3408779	196.0903651	196.5420226	159.9579429
BJA_RS03270	20.56108959	19.64988951	17.45246039	25.43524417	25.57175981	24.38178345	18.97855174	18.2060564	17.09219614
BJA_RS03275	37.14818707	35.58604391	21.55892166	48.10516167	39.80951618	34.38212432	36.1328582	31.82585432	21.07342719
BJA_RS03280	129.1547434	119.7326999	74.65335998	192.1613973	173.0777259	130.2266611	105.5181873	120.6047004	74.87215676
BJA_RS03285	106.3186873	111.5530809	107.6893144	208.3500805	228.4129534	236.3890099	226.0143885	219.6400881	179.9266306
BJA_RS03290	38.76082154	44.28276535	40.45917288	68.49944578	67.44200389	72.19293694	79.17864587	75.29802564	61.05249085
BJA_RS03295	40.28706489	37.86599521	35.87888916	70.83269015	73.43684868	70.76431682	66.63295905	67.09835139	54.04885926
BJA_RS03300	64.10222047	62.12279661	58.54339655	116.2589416	105.4718005	102.2892009	113.5832717	114.6842576	90.23428914
BJA_RS03305	75.56344408	77.56535331	64.99264662	135.7314502	126.6410962	137.3697617	130.8335911	137.4209815	115.6432978
BJA_RS03310	39.4519506	34.64585781	34.48374527	48.76768785	48.47394029	55.33521948	47.39837289	44.80635561	35.08069037
BJA_RS03315	225.221683	190.0586203	210.1139349	271.0596236	297.0726602	323.0903779	155.3168829	163.9656897	161.0418383
BJA_RS03320	47.25594959	44.47080257	39.32726369	58.04305436	52.22071829	59.9702981	58.24783164	50.00411522	46.00302059
BJA_RS03325	15.72318615	15.3955474	16.24158079	15.15168565	15.5959634	23.30238158	18.46648289	18.51180697	18.38453292
BJA_RS03330	133.1863296	129.2050749	164.3637446	140.3979389	142.3073117	195.5939686	113.6472803	119.3816981	128.4416008
BJA_RS03335	128.8091789	125.8204049	145.832022	151.1711907	139.2864719	164.0690845	113.6472803	120.1043812	127.8996531
BJA_RS03340	115.5049444	114.3971438	167.1540324	111.5636474	101.0927537	130.4171438	58.79190479	64.56896034	100.6980482
BJA_RS03345	49.58851018	51.31065645	63.25529762	69.45002682	74.88872515	66.35146799	37.28501311	42.16578254	44.08535956
BJA_RS03350	106.6930489	108.6620086	136.7767484	137.8630562	134.1814869	166.1961411	127.3771263	120.4101318	136.8209457
BJA_RS03355	165.8421778	177.8597056	208.2186451	226.872008	240.660234	348.7102987	216.8931621	232.6205894	224.137055
BJA_RS03360	108.0177129	113.8330322	129.7220585	151.0847742	149.5432767	214.7057311	147.5718416	142.5909456	134.361337
BJA_RS03365	257.1864021	260.5725778	299.2978501	324.9546879	345.0548359	489.8262199	312.233981	323.6786669	318.1441338
BJA_RS03370	193.1705727	203.2212257	232.0413851	251.9039754	237.4754727	329.7890189	245.8890607	247.7691401	232.3079585
BJA_RS03375	86.65030611	87.46081202	63.20265068	169.4914798	190.3831568	143.3699662	105.9342433	104.2609429	82.68870987
BJA_RS03380	6.536929042	6.792844578	5.659545979	7.633453799	7.4233039	8.635214973	5.024675587	5.531305686	6.795190173
BJA_RS03385	44.23225995	45.76355846	35.51036058	53.86625888	48.91887018	49.2080265	40.51744772	41.94341849	37.70705222
BJA_RS03390	144.532365	148.9959923	160.4415476	154.3685996	147.6464703	185.688869	216.3170846	199.2381867	193.9130496
BJA_RS03395	127.9164705	138.2778708	137.5664525	133.1677619	131.8397507	137.4332559	226.9745176	215.4707622	188.1600665
BJA_RS03400	43.10917522	42.9194955	30.1140493	46.23280508	46.57713393	44.69993633	89.77207019	84.83188419	69.49436821
BJA_RS03405	75.90900861	78.34100685	59.70162921	96.75762758	91.09353997	86.09817282	206.3957507	208.6886587	128.775107
BJA_RS03410	125.3535336	121.5425582	124.4047177	136.134727	127.4841212	106.7972911	92.42842735	88.1673449	87.27442103
BJA_RS03415	189.9165067	205.7362235	150.7545108	270.2818754	246.0930621	184.4189845	301.3205137	282.9026597	177.4044895
BJA_RS03420	78.81751008	71.85372275	61.30736086	96.18151786	92.49858172	66.47845644	81.03489545	86.2772505	74.80962433
BJA_RS03425	343.7503171	335.4113915	348.443768	379.6275004	361.0488944	364.8695797	362.0326767	346.4987773	327.6073741
BJA_RS03430	1667.118485	1520.727513	792.4417309	2346.754142	2403.534666	1489.447594	1806.354871	2030.100369	1010.253013
BJA_RS03435	397.715978	354.2621228	206.7708543	530.6834692	503.6372144	350.6786198	353.7435622	362.7035573	182.0318889
BJA_RS03440	359.7614737	339.0781172	300.7193175	388.9028669	386.7845758	331.1858919	368.8175889	363.0093078	310.22336
BJA_RS03445	52.61219982	53.82565427	39.69579226	53.26134367	51.86945785	53.81135801	93.86862099	95.50535848	78.45734912
BJA_RS03450	88.60850512	97.12122421	90.50008873	109.4896524	117.4614901	138.3221751	139.4107443	137.8935051	141.281592
BJA_RS03455	111.6173435	112.8928461	114.8492982	135.3569789	162.4462434	141.3064038	77.77045653	89.47373368	117.8319327
BJA_RS03460	111.1277937	123.5404536	115.007239	137.9206671	129.6385186	110.2894736	168.5026558	172.8602516	144.1372394
BJA_RS03465	87.62940561	93.73655425	82.05025496	121.7607895	115.6349358	110.7021861	137.5544947	142.6743321	124.7730318
BJA_RS03470	64.53417614	69.0096598	70.15204667	99.37892681	95.40233466	113.8451503	90.02810462	88.08395838	89.29630277
BJA_RS03475	26.95403341	25.87862242	21.6115686	37.56235379	33.36974151	31.08042448	24.8033349	24.87697783	24.13751601
BJA_RS03480	41.9860905	52.7209356	46.96106989	64.46667774	57.3257033	72.70089076	102.1897398	95.56094949	92.02688532
BJA_RS03485	37.09059298	39.04122783	37.27403305	50.29437861	51.65870159	57.04956362	53.60720769	52.17216469	53.75704128
BJA_RS03490	46.24805304	50.51149826	44.64460456	70.57344078	67.3717518	73.55806284	53.35117327	60.89995356	52.63145763
BJA_RS03495	53.62009637	55.16541946	35.6683014	94.13632835	84.77085211	75.20891276	48.07046326	50.58782085	36.87328655
BJA_RS03500	35.9963053	33.79969032	39.45888104	42.40167544	42.80693858	49.77947455	22.97908963	26.0999801	27.91030565
BJA_RS03505	14.42731916	15.51307066	13.39864606	18.69476043	16.55607526	16.2545223	8.225105897	9.70063158	13.92388661
BJA_RS03510	11.77799109	12.76302632	12.2404134	11.69502733	11.61501178	9.27015725	6.016808983	6.392966371	8.629474637
BJA_RS03515	25.91733981	28.13506907	29.90346155	19.50131404	17.96111701	18.28633759	19.6186378	20.26292384	26.07602119
BJA_RS03520	26.92523636	25.24399681	29.66655032	19.41489759	18.07820382	18.3180847	11.58555772	10.53449676	12.42310841
BJA_RS03525	23.2392147	21.41273845	21.42730431	16.88001481	17.04783987	15.39735023	9.281247899	10.2565417	10.50544738
BJA_RS03530	20.99304525	20.35502908	18.92657469	24.62869056	28.3818433	18.28633759	24.86734351	22.48656432	19.30167515
BJA_RS03535	59.55228748	59.51378018	59.17515982	68.29780738	69.57298387	69.74840917	93.06851341	92.75360339	74.05923523
BJA_RS03540	16.09754773	19.13278715	24.77038496	13.33694003	11.54475969	18.98477409	16.5142204	13.39743387	18.11355908
BJA_RS03545	228.8501106	224.304899	236.1741699	139.159303	153.2900547	186.1015815	152.8205473	152.4583502	166.0444323
BJA_RS03550	152.307567	158.6799092	188.8708949	151.0271633	148.8641732	195.8161983	158.1332616	173.1104111	200.2079804
BJA_RS03555	27.18440976	35.23347413	33.27286566	40.32768045	39.41142102	46.98572853	77.64243932	71.12869975	68.24371971
BJA_RS03560	317.2282393	362.2537046	314.9866381	465.3526269	446.9437799	520.4621848	749.3807571	788.6140951	668.9301934
BJA_RS03565	126.7645887	136.1154427	102.003445	200.3133499	196.0267412	193.5939004	336.6532643	323.2339388	248.1911945
BJA_RS03570	44.49143335	52.15682394	53.93678935	54.47117409	58.16872835	81.43134708	158.1332616	154.6263997	137.6963996
BJA_RS03575	241.4056218	261.6537918	245.8875302	308.7083938	324.8222347	400.9977953	545.2253076	549.8229034	446.0229427
BJA_RS03580	167.0804507	172.289103	187.0019285	217.625447	264.1712659	297.3434685	390.8685538	420.5182097	353.8501484
BJA_RS03585	18.08454378	16.57078003	23.24362372	18.29148363	16.345319	18.63555584	38.56518523	32.40955995	39.54133668
BJA_RS03590	1080.321115	1089.205598	1572.406137	1102.443561	1230.839988	1733.963865	1823.253143	1850.958333	2623.381134
BJA_RS03595	49.81888653	53.28504726	54.25267099	54.12550825	52.29097037	66.95466315	85.00342903	84.38715609	80.97949025
BJA_RS03600	14.83047778	14.26732408	14.84643689	17.77298488	20.46677479	19.81019905	20.32273247	25.37729694	25.76335906
BJA_RS03605	30.43847576	33.1180554	33.72036465	38.42651837	38.94307377	43.84276425	45.25408458	43.41658031	46.75340969
BJA_RS03610	15.34882458	15.16050088	19.79524919	16.30390509	16.83708361	30.4454822	35.36475492	30.82521611	51.27658842
BJA_RS03615	82.07157608	80.15086509	71.23130893	85.26423866	108.5863097	104.0352922	160.50158	154.5708086	154.1215833
BJA_RS03620	112.9708045	117.899337	102.0560919	150.0477767	154.9995221	164.3230614	310.2817185	321.649595	252.5893083
BJA_RS03625	198.4116348	228.8412969	220.037883	301.07494	265.8338987	281.1841875	445.6279164	437.3344908	371.9845516
BJA_RS03630	71.09990222	74.13367405	68.99381401	71.46641085	74.6077168	75.68511947	109.9987898	87.75041231	91.15143137
BJA_RS03635	89.27083714	85.11034677	43.90754741	140.7147993	134.50933	106.9242795	123.5686143	119.7152442	63.15774916
BJA_RS03640	166.01496	162.8402327	106.4521113	223.9338484	223.214299	187.2127305	286.470517	269.4218393	187.5972747
BJA_RS03645	108.8240302	106.1705154	104.3199103	122.3945102	124.5803683	132.6076946	139.6027701	141.3679433	124.8564084
BJA_RS03650	85.15285981	82.19576986	87.44656624	92.46561016	97.93140981	98.16207609	124.3687218	125.7190735	117.2274526
BJA_RS03655	117.5783316	112.8928461	108.2684308	116.518191	115.2836754	112.4482773	160.5655887	155.8771974	143.4493827
BJA_RS03660	263.6945341	270.773597	311.7751748	258.9037085	276.2546249	303.8198797	303.4007934	289.8793316	312.0784886
BJA_RS03665	242.4423154	255.4250589	305.7471002	186.3138837	188.7439414	190.5144303	149.1400524	156.9056311	161.0418383
BJA_RS03670	266.1422828	250.5360912	223.8547861	261.2369528	222.1371003	263.6280336	360.6564916	353.4476538	273.43345
BJA_RS03675	7.170464015	7.262937629	7.923364371	7.25898248	7.587225437	7.428824646	18.11443555	14.87059569	15.04947026
BJA_RS03680	17.2494295	17.04087308	18.95289816	21.54650355	21.05220885	23.77858829	34.18059571	25.655252	24.9295934
BJA_RS03685	238.6123085	199.6720232	205.5599747	265.5577757	285.8323262	248.4529131	132.2737847	148.3446153	142.5530846
BJA_RS03690	209.1529323	187.8726876	152.0970078	244.3857435	238.4121672	174.1964138	162.4858468	161.8532312	107.5349267
BJA_RS03695	56.09664217	70.16138777	57.78001593	58.53274762	52.61881345	37.3028588	84.13931285	91.22485056	77.79033658
BJA_RS03700	23.46959105	28.67567607	18.68966347	21.97858584	21.87181654	14.38144258	36.42089693	37.41275102	32.05828984
BJA_RS03705	35.13239397	42.0263187	27.48170234	37.15907698	36.15640764	18.19109625	53.83123781	59.73254231	48.54600587
BJA_RS03710	308.3011556	348.0333899	202.3748348	271.3188729	265.599725	112.8609898	328.0761111	363.2038764	257.5085258
BJA_RS03715	75.1890825	80.78549071	70.02042932	184.7583874	184.1541384	166.1008998	130.5775566	121.9666801	91.33902865
BJA_RS03720	126.6781976	129.9807284	115.2967972	133.7150662	119.4753833	95.74929543	100.3654945	93.58746856	90.10922429
BJA_RS03725	12.67069946	13.53867985	12.10879605	18.49312203	16.83708361	17.55615397	24.09924023	22.68113286	16.65446917
BJA_RS03730	5.903394069	5.547097995	3.895873511	6.740483732	7.891651149	8.000272695	10.84945875	10.06197316	9.796746569
BJA_RS03735	102.5174775	103.1619199	71.20498546	154.1093503	158.7228828	115.7182301	186.5850871	190.3436248	136.7792574
BJA_RS03740	153.9489985	176.7784916	145.9109924	269.2448779	245.5778801	265.1836422	321.6432461	304.6387453	246.211001
BJA_RS03745	192.5658348	195.0416066	164.3110977	219.0657213	231.2698717	257.6913233	338.8615612	292.9090418	262.9696909
BJA_RS03750	1210.13819	1340.916922	1682.411917	1882.265679	2072.0619	3179.441707	3210.095609	3153.400151	3465.338547
BJA_RS03755	212.9253451	209.2619214	176.3145999	249.5995365	247.6620254	223.4996816	292.2953002	321.1770714	266.5548832
BJA_RS03760	210.909552	178.8704057	161.5471334	219.699442	215.8144124	151.655963	210.0762455	218.6394499	213.4648545
BJA_RS03765	101.8551455	103.4204711	99.79227352	102.4323083	92.61566853	71.39925909	125.0728165	114.5452801	95.17435071
BJA_RS03770	74.81472093	74.1571787	66.54573133	81.31788707	85.12211254	80.12971541	145.1715189	144.647813	130.984586
BJA_RS03775	203.3071323	204.7725327	207.6921757	253.8627484	238.3887498	228.7062083	367.2173738	352.085674	304.7205066
BJA_RS03780	161.4074329	157.2461254	154.7030313	189.2232377	182.0465758	179.9108943	256.162442	268.8659291	234.7675672
BJA_RS03785	181.4213787	165.4962584	152.2023016	244.3857435	246.6316614	211.4675255	228.8947758	256.9416571	208.9625199
BJA_RS03790	76.60013767	84.33469324	81.68172639	99.17728841	93.97387555	98.00334052	143.6673166	143.4248107	116.6855049
BJA_RS03795	10.59731228	10.78863551	10.5030644	12.41516448	11.68526387	15.20686754	22.6910509	20.93001599	20.4272588
BJA_RS03800	21.94334771	21.17769192	16.55746242	25.69449354	25.05657783	19.33399235	36.38889262	35.57824763	28.24381192
BJA_RS03805	391.4094253	399.0384858	331.2545423	659.933685	584.7315406	435.8878734	389.4283601	392.0000205	345.1789855
BJA_RS03810	200.1394574	209.2384167	218.6690625	168.1088165	161.7437225	198.8639213	274.9489679	266.3643336	272.6205285
BJA_RS03815	251.8013548	251.5702959	250.2835496	190.3178462	187.0578913	238.1985954	314.442278	309.9198914	313.5792668
BJA_RS03820	131.8616656	139.9467011	158.4936109	125.2462533	134.3688258	159.5927414	137.5544947	146.732476	175.862023
BJA_RS03825	68.79613868	71.21909713	87.44656624	70.45821883	81.37533455	83.55840371	58.63188328	65.7641671	73.03787229
BJA_RS03830	179.3479915	167.8937329	153.7290629	138.6696098	137.9750996	136.5443368	191.3217239	201.2116676	212.9854392
BJA_RS03835	551.1466297	520.9336138	447.814866	390.0838918	389.899085	377.3461955	505.4119545	562.3864721	547.8465746
BJA_RS03840	78.03998988	85.18086073	74.23218447	80.36730603	67.62934279	79.17730199	129.0733544	121.1606105	99.57246459
BJA_RS03845	131.8040715	135.7393683	142.7258526	125.707141	116.4545435	129.369489	148.0839104	148.2334333	137.4462699
BJA_RS03850	107.3553809	125.8204049	130.7486739	138.151111	136.4529711	177.6568492	189.113427	182.4219056	174.4446213
BJA_RS03855	132.120839	140.3932895	133.7495494	186.2850782	173.0543086	201.0544721	188.8573926	184.5343641	153.204441
BJA_RS03860	41.9860905	47.90248183	41.80166984	58.79199699	50.69858973	60.63698749	65.44879984	62.84563897	55.77892302
BJA_RS03865	16.09754773	17.25241495	21.71686248	47.61546841	50.58150291	172.291587	28.38781685	25.04375087	27.45173453
BJA_RS03870	65.91643426	65.38994331	66.54573133	85.32184963	79.71270182	71.30401775	55.87951321	55.11848832	56.04989686
BJA_RS03875	49.04136634	52.65042164	36.61594631	81.11624867	81.21141301	70.9547995	85.7075237	85.41558981	53.84041784
BJA_RS03880	206.1004456	211.3773401	181.1844417	240.0073096	243.4469001	222.7377509	236.3837827	254.3844705	194.996945
BJA_RS03885	261.7363351	278.4831231	293.9278623	258.5004317	231.4337932	304.3278336	226.9425133	228.590241	212.4643357
BJA_RS03890	331.5691673	328.8065841	273.5534968	227.5921451	297.0258254	287.5336103	296.2638338	297.6342778	254.1734631
BJA_RS03895	150.7525266	162.4641582	132.4333759	162.4341357	153.4305588	161.9102807	304.8089827	274.1748708	202.3966153
BJA_RS03900	460.7815048	448.5157794	384.4279511	485.1131903	463.1954295	407.9504132	658.4885363	672.7902217	511.2859502
BJA_RS03905	121.8690912	112.6342949	96.34389899	117.2959391	117.8127505	110.8291745	170.9989915	185.1458652	163.0845642
BJA_RS03910	24.13192307	27.38292019	24.29656251	27.19237881	26.57870639	30.47722932	43.52585222	39.46961846	41.33393286
BJA_RS03915	57.50769734	62.4753664	54.62119957	67.28961537	65.26418918	66.1609853	61.89632219	64.79132439	74.10092351
BJA_RS03920	80.63172386	85.41590726	67.80925787	80.30969506	93.59919775	88.44745924	88.01183352	98.67404615	118.0820624
BJA_RS03925	158.9020901	171.7014867	152.9920057	169.0017866	177.1757644	175.3393099	181.4323943	191.9835597	192.8291543
BJA_RS03930	10.05016844	11.39975647	14.3199675	11.78144379	10.72515201	12.69884555	8.097088684	9.200312472	11.44343376
BJA_RS03935	56.75897419	61.44116169	84.18245601	58.12947081	52.50172664	59.43059716	52.29503126	56.98078722	69.14001781
BJA_RS03940	721.913102	820.3593822	906.106473	1523.925433	1524.329792	1975.273678	1413.278021	1304.109549	1382.300097
BJA_RS03945	1139.527838	1232.207904	1184.187607	1149.367698	1304.862271	2606.279313	2788.086869	2531.336728	3083.015301
BJA_RS03950	158.4701344	161.5944861	175.9197478	180.6392029	218.3434876	302.5817423	380.019095	359.006755	341.135222
BJA_RS03955	595.638063	632.933283	591.9621859	634.210386	688.0021091	973.5569939	1404.316816	1310.863857	1230.096174
BJA_RS03960	32.4830659	31.66076694	30.93007686	29.64084513	32.80772481	44.82692478	102.5417871	96.36701916	84.16864392
BJA_RS03965	1060.969501	1045.392925	1032.906626	1245.866076	1238.403796	1343.442618	1682.946278	1666.173809	1329.585263
BJA_RS03970	156.3967473	155.8828555	116.3234125	178.3635695	172.4454572	191.0858784	236.0317354	218.6950409	175.6327374
BJA_RS03975	437.8014635	437.6801346	366.5806386	553.4686086	578.0107576	575.0989678	817.0058495	805.9028998	605.1888082
BJA_RS03980	110.638244	127.9593283	94.3433153	117.0078843	120.8570077	129.7187073	238.8801183	212.32987	163.647356
BJA_RS03985	111.8189228	107.2517294	110.9797481	109.6624853	115.0729191	140.7349558	90.44416056	89.02900559	93.61104009
BJA_RS03990	22.08733293	23.34011995	19.18980939	19.61653599	19.03831568	15.01638486	35.94083238	36.52329483	30.57835578
BJA_RS03995	80.54533273	74.27470196	63.38691497	81.89399679	83.1550541	67.78008811	146.3876824	141.5903074	107.3264853
BJA_RS04000	119.7093129	130.8033913	114.954592	82.26846811	84.58351321	67.43086986	105.8702347	102.7599855	92.73558614
BJA_RS04005	82.61871992	100.0358011	114.9809155	92.35038822	94.067545	134.385533	122.2564378	114.434098	142.9908116
BJA_RS04010	97.59318292	109.719718	137.8823341	109.0287646	104.2072629	143.0524951	129.2973845	123.5232285	147.5765228
BJA_RS04015	56.06784513	58.50308012	68.28308032	64.20742837	65.45152808	79.62176159	81.6109729	75.21463913	83.6058521
BJA_RS04020	176.5546782	158.7739278	181.0528244	186.9476043	184.0838863	193.5621533	167.6385396	175.083892	190.9114932
BJA_RS04025	272.5928207	245.6706281	228.8299218	280.565434	294.8245934	267.8186526	310.857796	302.1649453	276.226565
BJA_RS04030	60.76176334	67.1762969	73.23189262	54.87445089	53.53209058	57.11305785	106.4143078	98.4238866	95.71629839
BJA_RS04035	74.75712684	83.48852575	75.49571101	98.42834577	105.56547	86.03467859	134.1300343	139.0331208	98.21759539
BJA_RS04040	21.28101569	21.45974775	20.37436552	17.65776294	21.77814709	22.85792199	36.26087541	38.38559373	34.30945713
BJA_RS04045	71.73343719	65.13139213	62.88676904	66.77111662	70.41600892	64.0974229	88.87594971	85.19322576	73.91332624
BJA_RS04050	200.8593836	194.6655322	185.1329622	237.7892872	224.4554192	186.0380873	207.163854	212.385461	176.5915679
BJA_RS04055	43.80030428	43.83617695	51.54135361	45.51266793	42.22150452	40.31883461	53.03113024	53.81209954	45.39854048
BJA_RS04060	171.7743689	185.3341851	147.5956944	250.9533943	243.4469001	206.7689526	421.7527062	403.9798836	274.6424102
BJA_RS04065	25.19741371	28.11156441	26.00758803	25.9825484	25.82935079	29.58831013	33.63652256	31.88144534	29.5361487
BJA_RS04070	224.4441628	236.1277392	236.463728	252.3360576	254.1720521	199.054404	351.6632825	363.0648988	261.8024189
BJA_RS04075	932.7362628	850.4688421	889.4437167	178.1619311	184.130721	141.1794154	62.47239965	71.62901886	86.12799324
BJA_RS04080	95.92295435	106.2410294	139.9092413	118.592186	117.2741512	153.6560311	95.05278021	86.11047746	88.75435508
BJA_RS04085	208.4042091	195.9347834	169.0229988	423.699894	435.2819334	328.3286516	188.377328	184.8679101	129.3170547
BJA_RS42770	18.228529	13.77372638	14.42526138	24.48466313	23.97937916	19.39748657	17.5703624	16.92746313	15.52888552
BJA_RS43800	12.81468469	12.66900771	13.08276443	13.59618941	14.02700011	12.69884555	10.91346736	10.59008777	9.609149294
BJA_RS04095	29.05621764	33.51763449	26.66567478	37.38952087	35.26654787	37.58858282	70.02541518	63.84627719	47.14944838
BJA_RS04100	161.2634477	163.4513536	141.1990913	200.6014047	195.3242203	178.6092626	260.707053	273.4799831	205.7316779
BJA_RS04105	83.48263124	84.42871185	89.71038464	124.698949	117.9298374	106.1940959	82.05903315	85.30440779	79.7496859
BJA_RS04110	52.55460573	55.23593342	49.27753522	61.41329622	61.77500217	59.24011448	59.8800511	57.70347037	53.52775572
BJA_RS04115	19.49559895	20.5430663	23.21730025	32.1757279	28.35842594	29.17559765	16.83426343	14.31468557	17.40485827
BJA_RS04120	144.7339443	139.3355801	140.2251229	285.6351995	276.8166416	205.8482863	66.56895045	77.38268859	69.72365377
BJA_RS04125	21.79936249	20.91914074	17.13657876	22.18022424	21.23954775	21.23881918	21.47488738	22.51435983	19.63518142
BJA_RS04130	6.623320175	6.111209655	5.633222509	5.156182	6.135348965	5.873216066	6.944933773	6.392966371	6.524216332
BJA_RS04135	21.25221865	24.60937119	23.24362372	22.81394494	19.92817545	19.27049812	22.11497344	21.15238003	21.15680376
BJA_RS04140	25.88854277	27.28890158	23.40156454	27.73968305	26.32111541	27.61998907	23.7151886	24.32106771	23.36628277
BJA_RS04145	31.76313979	32.97702748	33.56242383	38.31129642	34.16593183	34.06465318	74.3139918	72.62965707	59.69762164
BJA_RS04150	153.4018547	147.2801527	156.4930272	160.2161133	145.4452382	148.4812516	239.1361528	236.0672321	219.864006
BJA_RS04155	581.0667586	579.4366939	570.1400296	518.1530827	511.1073531	495.7946773	665.43347	684.9646533	625.7202878
BJA_RS04160	2.390154672	2.42097921	2.579700028	4.551266793	2.575909871	5.301768016	10.04935117	8.644402353	8.692007062
BJA_RS04165	4.751512299	4.935977029	5.448958222	5.789902692	5.877757978	7.936778467	29.47596315	23.09806545	24.99212582
BJA_RS04170	2.879704424	2.89107226	2.527053088	3.168603464	4.074621068	4.76206708	12.16163518	10.31213271	10.48460324
BJA_RS04175	42.93639296	50.04140521	41.93328718	44.56208689	41.94049617	50.31917548	86.92368722	81.88556056	68.66060255
BJA_RS04180	31.244793	32.69497165	29.61390338	31.80125658	31.09825735	34.28688298	58.91992201	59.39899623	50.42197862
BJA_RS04185	441.4586882	430.0881318	361.0790335	438.1026371	430.2003658	397.9818195	607.8577288	600.7998613	497.6955698
BJA_RS04190	833.0984898	934.1219004	790.8359993	711.553116	692.9665899	1153.150417	1938.852686	1806.374341	1265.948098
BJA_RS04195	456.5483393	451.3363377	378.821052	479.3808985	559.7686323	552.9077352	1074.224434	1028.989631	745.5949463
BJA_RS04200	43.28195749	44.7528584	43.2231372	51.9650968	47.63091524	44.98566035	78.41054259	69.0440368	55.46626089
BJA_RS04205	121.4083385	108.4739714	112.0326869	136.192338	129.7790228	112.6705071	94.12465542	95.69992702	92.86065099
BJA_RS04210	281.9230631	294.1607263	333.3867434	305.7702342	291.9676752	346.6784835	324.8116722	319.8706826	384.2825952
BJA_RS04215	4.693918211	5.029995639	6.528220478	6.97092762	6.252435777	9.460639933	9.729308142	7.810537174	10.15109698
BJA_RS04220	40.97819395	44.30627	45.93445457	48.71007688	49.5277216	54.44630029	27.10764473	26.35013965	26.88894271
BJA_RS04225	32.10870432	32.15436465	35.51036058	28.89190249	32.05836921	33.71543493	19.5866335	20.90222048	21.09427134
BJA_RS04230	29.11381172	25.17348285	23.11200637	21.63292001	20.44335743	13.84174165	6.272843407	5.142168602	7.795708972
BJA_RS04235	161.6666063	125.3503119	90.76332342	12.84724677	13.30106188	4.571584397	3.840516372	3.863575328	4.377269743
BJA_RS04240	463.5460211	408.7459073	307.3001849	54.96086735	53.88335102	36.41393961	25.25139515	27.26739135	25.40900865
BJA_RS04245	137.2179158	120.9784465	137.592776	159.6688091	162.9614254	177.879079	80.04276205	91.19705505	96.52921991
BJA_RS04250	104.4468794	110.5188761	98.89727555	64.61070517	58.75416241	51.11285333	41.66960264	45.89038034	48.712759
BJA_RS04255	82.33074947	89.1061377	96.00169389	99.17728841	91.98339974	94.89212336	95.0207759	92.55903484	95.73714253
BJA_RS04260	646.8104106	708.9473293	650.7161702	824.6434541	1035.117673	847.9654115	667.2577153	798.3981132	788.9299168
BJA_RS04265	60.53138699	60.1484058	94.36963877	88.00075983	93.83337138	127.9408689	41.02951657	41.10955331	71.43287339
BJA_RS04270	8.466331006	7.709526026	15.00437771	9.505810391	9.975796408	21.30231341	8.481140321	7.365809079	12.31888771
BJA_RS04275	17.59499403	17.55797543	34.90492078	20.50950605	18.82755942	28.28667846	15.65010422	14.42586759	23.9290746
BJA_RS04280	7.947984209	7.051395756	12.87217667	9.851476223	10.06946586	16.12753385	6.240839104	7.08785402	10.04687627
BJA_RS04285	32.68464521	25.54955729	49.72503421	36.15088497	34.00201029	44.92216613	19.26659047	19.79040024	30.07809638
BJA_RS04290	23.90154672	25.85511777	29.11375746	31.45559075	28.10083495	30.92168891	22.40301217	25.655252	30.66173235
BJA_RS04295	31.70554571	32.71847631	43.74960659	27.73968305	24.37747432	34.03290607	40.70947354	35.4670656	37.39439009
BJA_RS04300	27.2132068	24.39782932	32.66742586	24.16780278	26.08694178	28.79463228	23.49115848	23.65397557	25.09634653
BJA_RS04305	25.9749339	25.57306194	34.72065649	23.24602723	22.15282489	38.4457549	26.08350703	30.43607903	30.45329093
BJA_RS04310	8.581519183	7.921067899	10.00291847	7.54703734	7.306217088	11.04799563	10.3693942	9.867404615	10.90148608
BJA_RS04315	0.921505416	1.010700058	1.105585726	1.123413955	0.468347249	0.666689391	1.216163518	1.278593274	1.229804356
BJA_RS04320	26.78125114	29.99193661	35.61565446	34.13450095	29.8805545	33.71543493	20.41874538	24.29327221	31.16199175
BJA_RS04325	10.36693593	10.83564481	11.81923788	9.765059765	11.17008189	12.69884555	15.55409131	14.50925411	17.38401412
BJA_RS04330	22.43289746	22.28241059	22.29597881	26.32821423	28.49893011	27.87396598	20.6747798	22.56995084	21.84466043
BJA_RS04335	13.33303148	12.01087744	18.50539918	7.806286715	6.650530939	7.651054443	5.312714315	9.506063038	8.066682813
BJA_RS04340	3.138877822	2.185932684	3.106169421	3.139797978	3.559439094	2.095309515	2.240301217	1.834503393	2.355388005
BJA_RS04345	1.670228566	1.480793109	4.00116739	2.419660827	1.967058447	2.95248159	1.824245277	2.918528126	2.709738413
BJA_RS04350	21.25221865	20.40203839	23.42788801	17.25448613	18.28896008	19.01652121	16.03415585	15.64886985	22.09479013
BJA_RS43805	0.806317239	0.540607008	0.658086742	0.518498749	0.608851424	0.793677847	1.312176427	1.334184286	1.14642779
BJA_RS04360	17.5086029	14.57288456	22.29597881	19.27087016	21.54397346	23.17539313	14.52995361	15.59327884	20.88582992
BJA_RS04365	0.172782265	0.235046525	0.184264288	0.28805486	0.117086812	0.222229797	0.256034425	0.250159554	0.2501297
BJA_RS04370	2.24616945	1.974390812	2.105877574	1.785940134	1.33478966	1.714344149	2.176292611	2.251435983	2.730582554
BJA_RS04375	22.34650633	22.77600829	24.19126863	19.35728661	21.07562621	25.20720841	25.47542527	27.79550596	27.09738413
BJA_RS04380	243.7093854	260.901643	284.9778826	217.5390305	216.7042722	245.62742	176.6957574	203.6020812	278.290135
BJA_RS04385	284.3996089	304.9023525	323.2258841	240.9866961	236.4919435	307.788269	204.1554495	223.7816185	322.3963387
BJA_RS04390	250.1311262	245.8351607	285.6886163	213.7367064	215.9080819	281.0571991	132.4658105	134.9193859	259.3428102
BJA_RS04395	158.4701344	161.6414954	184.3695816	141.34852	143.6655187	194.6415551	92.49243596	92.44785282	178.9261118
BJA_RS04400	25.68696346	23.55166182	24.48082679	28.97831895	32.26912547	35.14405505	37.98910778	38.77473081	41.22971216
BJA_RS04405	7.775201944	7.004386451	7.054689872	7.201371508	8.383415761	12.06390327	10.65743293	7.97731021	12.90252367
BJA_RS04410	5.557829538	5.053500292	4.527636783	3.514269296	4.496133592	6.000204521	4.640623949	7.504786609	7.00363159
BJA_RS04415	722.9497956	731.4882911	695.9135677	532.3541874	584.1461066	785.931551	1003.590937	1061.704941	1586.280867
BJA_RS04420	322.8148659	350.7599295	389.1924991	264.3767508	316.9540009	437.9831829	354.3516439	407.7878679	744.9279338
BJA_RS04425	15.89596842	18.12208709	25.34950129	14.71960336	17.25859613	28.19143712	25.28339945	25.93320706	47.77477263
BJA_RS04430	13.27543739	13.65620311	17.03128488	11.98308219	14.8466078	24.9532315	18.5945001	16.39934852	28.38972091
BJA_RS04435	9.2438512	9.707421491	12.76688279	7.172566022	8.032155324	15.49259157	19.29859477	15.8712339	21.96972528
BJA_RS04440	3.369254176	3.102614133	4.369695965	3.082187005	4.144873155	4.539837283	2.912391582	3.363256221	3.960386911
BJA_RS04445	27.15561272	22.65848503	25.27053088	24.08138632	26.11035914	27.20727659	24.09924023	26.40573066	29.84881082
BJA_RS04450	14.91686891	12.66900771	16.87334406	14.0282717	16.20481482	20.19116442	16.5142204	17.2610092	26.22193018
BJA_RS04460	33.34697723	33.82319498	43.828577	32.49258824	35.89881665	60.47825192	45.86216634	46.1683354	83.43909897
BJA_RS04465	45.35534467	49.26575168	60.78089147	50.43840604	53.71942948	85.71720745	57.60774558	64.8469154	98.23843953
BJA_RS04475	260.2100917	259.1152894	314.8550207	188.9927939	207.5012488	286.8034267	96.39696094	104.983626	153.204441
BJA_RS04480	26.69486001	24.63287584	20.90083492	27.45162819	26.81288002	27.17552947	26.8836146	35.60604313	32.78783479
BJA_RS04485	22.49049155	24.60937119	21.53259819	26.58746361	25.00974311	27.36601216	31.23619983	34.02169929	32.87121136
BJA_RS04490	13.9953635	14.83143574	12.89850014	13.16410712	14.12066956	13.71475319	15.01001815	17.39998673	19.44758415
BJA_RS04495	16.50070635	16.31222885	13.84614505	20.88397737	19.41299348	22.63569219	24.57930478	24.37665873	23.94991874
BJA_RS04500	147.8728222	138.3483847	106.715346	126.5136947	138.9117941	116.9563675	120.4962012	134.8359994	139.072113
BJA_RS04505	20.41710436	18.56867549	16.50481548	18.3490946	16.13456274	15.17512043	7.937067169	10.42331473	11.15161578
BJA_RS04510	4.780309343	4.042800233	4.738224541	4.090379017	4.964480842	4.889055536	4.96066698	4.808622531	6.065645216
BJA_RS04515	70.61035247	68.23400626	74.8113008	76.3057325	67.1844129	62.16084896	63.56054596	56.56385463	56.98788323
BJA_RS04520	247.8561597	249.5488958	295.981093	251.529504	271.5243177	287.5336103	252.7379816	254.4956526	289.33753
BJA_RS04525	134.1366321	123.6814816	110.7165134	156.8458714	151.8381782	142.5445413	101.1015935	100.3417765	101.4484373
BJA_RS04530	72.7125367	69.24470632	61.28103739	92.58083211	98.3763397	80.28845098	56.48759497	60.45522546	54.46574209
BJA_RS04535	79.45104505	75.23839271	75.25879979	86.30123615	90.27393229	77.20898093	31.14018692	37.85747912	37.10257211
BJA_RS04540	59.40830226	59.53728483	49.80400462	78.17808909	74.72480361	46.28729202	11.45754051	13.5364114	12.92336781
BJA_RS04545	4.261962547	5.429574732	4.053814329	5.473042346	5.643584353	5.238273789	5.696765952	6.365170865	5.294411975
BJA_RS04550	3.59963053	2.938081565	3.2114633	2.275633397	2.880335583	2.127056629	2.78437437	2.640573066	2.313699722
BJA_RS04555	16.81747383	20.89563609	30.03507889	75.98887215	75.26340295	93.17777921	230.3349694	207.1321104	166.0652764
BJA_RS04560	64.73575545	71.07806922	74.49541917	90.65086454	85.47337298	91.62217063	110.0307941	109.820044	104.8460324
BJA_RS04565	48.29264319	43.95370021	47.54018622	55.59458804	53.2744996	37.68382416	50.18274726	45.41785674	36.85244241
BJA_RS04570	13.59220488	12.95106354	15.63614098	10.45639143	9.694788059	10.22257067	11.64956633	13.5364114	14.63258743
BJA_RS04575	53.82167568	58.33854755	62.88676904	46.2039996	41.47214892	50.22393414	42.91777046	47.5859062	50.08847235
BJA_RS04580	278.7553882	268.070562	242.1495975	343.1597551	342.4320913	276.7713387	202.9712903	237.1790523	230.9739335
BJA_RS04585	48.26384614	43.22505598	47.303275	44.82133627	46.7878902	58.16071261	40.45343912	42.99964772	40.87536175
BJA_RS04590	18.51649944	18.19260105	15.53084711	25.17599479	24.98632575	28.15969	31.0121697	33.93831278	27.11822827
BJA_RS04595	14.83047778	12.17541001	11.52967972	16.21748864	14.35484319	15.30210889	11.07348887	13.81436646	12.04791387
BJA_RS04600	373.4976638	361.3840325	418.7537555	1088.616928	1065.560244	1163.119011	807.020507	830.1127855	749.7220863
BJA_RS04605	153.1714783	134.1645566	162.2315436	156.8458714	152.5172817	176.0694935	89.38801856	89.02900559	105.7631747
BJA_RS04610	180.9318289	196.1698299	257.4961803	190.2890407	187.6433254	271.1203524	171.6710818	170.4420425	184.2622121
BJA_RS04615	50.02046584	49.73584473	52.96282098	53.4053711	45.89803042	42.31890279	12.12963087	13.20286533	15.13284683
BJA_RS04620	244.4005144	227.8776062	237.2534321	144.7475673	165.8651783	87.62203428	34.72466886	44.97312864	65.2838516
BJA_RS04625	415.5413483	304.667306	294.0331562	49.05574271	57.02127759	31.8106081	11.64956633	13.28625185	20.1771291
BJA_RS04630	12.12355562	10.53008433	10.60835828	8.526423866	10.65489992	7.524065987	10.14536408	10.00638215	9.504928586
BJA_RS04635	7.775201944	7.051395756	7.581159265	7.518231854	7.072043463	7.111353507	9.409265111	7.949514704	8.566942212
BJA_RS04640	167.4548122	170.6672819	157.0721435	223.9338484	230.8951939	218.2614079	263.2994016	262.4173718	231.3074397
BJA_RS04645	26.20531026	34.76338108	13.16173484	79.47433596	76.80894887	40.92202978	52.13500975	57.56449284	34.55958683
BJA_RS04650	11.66280292	17.20540564	7.607482735	22.00739133	21.94206863	16.22277519	25.69945539	24.46004524	18.34284464
BJA_RS04655	6.364146776	7.662516721	4.685577601	9.822670737	10.30363948	7.524065987	7.2329725	10.59008777	10.75557708
BJA_RS04660	84.46173075	97.66183122	75.4167406	189.4824871	177.409938	116.3214252	80.97088684	83.83124597	67.93105759
BJA_RS04665	30.06411418	31.26118785	26.0339115	59.08005185	62.68827931	53.93834647	41.73361124	39.46961846	33.91341844
BJA_RS04670	35.62194372	36.80828585	41.01196575	36.4965508	41.28481002	53.74786378	81.64297721	78.99482794	66.95138293
BJA_RS04675	245.9843519	247.1984305	255.3113323	209.0126067	199.9140233	225.8489681	378.6749143	376.2955597	324.6891943
BJA_RS04680	268.2732641	271.995839	202.664393	469.0109236	438.1154343	304.0421095	308.7135077	313.5611027	195.0177891
BJA_RS04685	62.60477417	58.87915456	55.04237508	104.5351088	103.8091678	84.28858732	78.25052108	82.46926618	59.21820639
BJA_RS04690	57.76687074	58.73812665	46.93474642	592.6728751	608.1020684	385.4734566	78.05849526	71.07310874	50.56788761
BJA_RS04695	40.45984715	39.41730228	35.9315361	365.1095355	346.3662082	254.0404052	53.83123781	50.44884332	38.4991296
BJA_RS04700	75.93780565	79.91581857	70.88910382	120.6373755	138.3263601	180.6093308	80.45881799	84.10920103	86.89922648
BJA_RS04705	26.40688957	23.3166153	25.90229416	37.30310441	36.9291806	35.55676753	17.76238822	18.48401146	21.05258305
BJA_RS04710	23.84395263	22.25890594	21.19039308	39.43471038	42.19808715	41.84269608	28.16378673	25.93320706	26.74303372
BJA_RS04715	26.37809252	25.29100611	20.53230634	51.10093222	57.60671165	61.43066534	30.05204061	30.51946554	27.97283807
BJA_RS04720	15.83837433	15.53657532	13.89879199	23.07319431	22.97243257	27.14378236	18.75452162	18.84535304	16.75868988
BJA_RS04725	32.02231319	29.14576912	33.87830547	53.98148082	58.35606725	71.55799466	38.2131379	32.54853748	31.93322499
BJA_RS04730	47.54392004	48.49009815	57.33251694	78.61017138	68.96413245	87.68552851	52.6790829	50.89357141	55.34119604
BJA_RS04735	394.9514617	391.0939133	457.2913151	512.6512349	486.7064614	538.367557	497.3148659	492.8143207	499.2588805
BJA_RS04740	57.7380737	47.00930504	36.16844733	40.35648593	41.00380167	19.55622214	7.649028441	9.42267652	10.29700597
BJA_RS04745	74.64193866	70.16138777	61.33368433	35.57477525	33.90834084	18.25459048	8.033080078	7.893923692	9.275643028
BJA_RS04750	24.30470534	20.82512213	20.50598287	12.5879974	11.42767288	8.317743834	6.528877832	5.698078722	7.316293714
BJA_RS04755	46.13286487	46.72724921	47.25062806	60.05943838	57.46620748	52.31924366	69.41733342	72.46288404	62.6783339
BJA_RS04760	127.0237621	123.6344723	101.7138868	164.0184375	153.7584019	113.9721388	178.4239898	191.8445821	134.2779604
BJA_RS04765	154.7553157	150.711832	112.7170971	237.9621201	239.9342958	169.8153121	171.5430646	196.5420226	148.1184705
BJA_RS04770	39.27916834	40.28697442	33.48345342	46.2039996	41.9170788	41.17600669	53.92725072	53.70091751	47.50379879
BJA_RS04775	64.13101752	61.81723613	58.43810267	69.16197196	67.84009905	61.39891822	75.65817253	75.49259418	73.87163796
BJA_RS04780	26.57967183	27.94703185	25.40214823	35.20030393	35.07920897	34.31863009	52.00699254	54.03446358	46.67003312
BJA_RS04785	154.5249394	160.2077116	150.149071	226.4399257	209.3043857	204.5149076	294.3755799	290.4908328	233.4543863
BJA_RS04790	41.7269171	44.82337235	55.77943223	46.72249834	41.63607045	59.0496318	40.58145633	36.43990831	43.64763258
BJA_RS04795	365.4920855	336.0225124	237.4376964	422.4324527	487.3855649	504.6521221	699.1660055	644.6333742	583.5942775
BJA_RS04800	139.5504764	142.320671	136.8030719	158.2861457	152.5641164	206.9594353	314.4102736	298.634916	247.2323639
BJA_RS04805	20.53229254	25.45553868	28.85052276	18.80998238	19.24907194	22.41346239	27.29967054	21.65269914	23.13699722
BJA_RS04810	187.7567284	181.9495152	212.8515758	200.2557389	198.2982253	250.4847284	175.4475896	186.9525731	214.1943994
BJA_RS04815	41.17977326	45.15243749	41.72269943	18.08984523	20.53702688	23.20714024	19.20258186	17.65014628	22.01141357
BJA_RS04820	16.09754773	18.49816153	14.50423179	6.193179497	5.948010065	6.31767566	3.488469038	4.252712412	4.398113885
BJA_RS04825	131.6024922	133.459417	123.641337	39.86679267	42.33859133	32.57253883	20.6107712	21.26356206	26.97231928
BJA_RS04830	94.97265189	95.82846832	125.7735381	79.87761277	84.13858332	113.1467138	78.85860284	82.5526527	101.6360346
BJA_RS04835	83.16586376	78.8110999	115.1915033	81.95160776	86.85499737	155.0846513	69.86539367	69.12742332	93.0690924
BJA_RS04840	136.728366	126.6665724	141.067474	153.0435473	143.5250145	226.4521632	115.1514826	107.2628575	126.7323811
BJA_RS04845	188.6782338	180.3747034	220.432735	222.8392399	214.7137964	302.0737885	140.2108519	153.2088288	163.4597587
BJA_RS04850	77.60803422	73.82811356	104.4778511	100.7615901	108.4692229	136.5443368	75.62616822	81.635401	84.14779978
BJA_RS04855	89.53001053	91.95020066	89.89464892	109.6624853	107.2983548	94.51115799	87.7557991	86.88875163	83.93935837
BJA_RS04860	66.89553376	70.13788312	66.75631908	81.60594193	73.46026604	67.39912275	65.76884287	66.90378284	64.05404725
BJA_RS04865	29.92012896	29.05175051	25.58641252	34.019279	36.3671639	32.66778017	39.81335306	39.664187	36.68568928
BJA_RS04870	24.79425509	25.43203403	24.84935537	27.76848854	26.64895848	25.90564492	37.76507766	35.82840718	30.55751164
BJA_RS04875	153.7186221	140.9809058	135.0393994	195.0707514	199.3520066	105.940119	38.40516372	41.72105444	41.64659499
BJA_RS04880	4.780309343	4.559902589	5.659545979	5.818708179	7.470138625	5.143032447	5.408727224	5.030986579	5.440320967
BJA_RS04885	10.02137139	10.67111224	12.42467768	15.35332406	16.55607526	14.54017815	10.3053856	12.1188406	13.54869206
BJA_RS04890	2.937298512	2.068409422	2.632346967	2.477271799	3.418934919	2.317539313	2.560344248	2.61277756	2.939023971
BJA_RS04895	1.123084725	0.822662838	0.894997969	1.036997497	0.843025049	1.238137441	1.024137699	0.778274167	1.188116073
BJA_RS04900	2.64932807	2.091914074	3.027199012	3.456658324	2.622744596	2.444527768	3.264438916	3.113096667	2.959868112
BJA_RS04905	1.382258123	1.480793109	1.421467362	1.353857844	0.843025049	1.809585491	1.056142002	0.694887649	0.958830515
BJA_RS04910	0.863911327	0.799158186	1.079262256	1.469079788	1.030363948	0.857172074	0.640086062	0.611501131	0.875453949
BJA_RS04915	9.099865979	7.897563247	9.687036839	12.12710962	11.17008189	9.111421681	7.777045653	7.588173127	7.816553113
BJA_RS04920	2.015793097	1.786353591	1.789995938	2.333244369	2.388570971	1.682597035	2.080279701	2.334822501	2.001037597
BJA_RS04925	5.269859095	4.348360716	4.659254132	5.789902692	5.877757978	5.428756472	7.136959591	6.5319439	6.961943306
BJA_RS04930	64.27500274	61.44116169	59.09618941	63.45848573	61.49399382	66.28797376	51.91097963	56.86960519	60.86489358
BJA_RS04935	49.12775747	57.06929632	38.77447082	65.5900917	61.30665492	44.79517767	31.20419552	29.60221385	25.4298528
BJA_RS04940	2.015793097	1.574811719	1.474114302	2.304438883	2.552492508	2.317539313	1.408189336	1.945685417	1.354869206
BJA_RS04945	4.636324122	3.478688573	4.448666374	5.329014916	4.730307217	5.841468952	4.992671284	2.362618007	4.523178735
BJA_RS04950	26.09012208	26.93633179	32.08830953	31.91647852	27.51540089	26.79456411	16.09816446	18.40062494	23.72063318
BJA_RS04955	24.18951716	23.52815717	31.08801768	18.52192752	19.24907194	14.95289063	9.441269414	10.39551923	11.75609588
BJA_RS04960	37.69533091	40.16945116	61.41265474	22.95797237	22.4572506	20.76261247	16.32219458	16.28816649	19.572649
BJA_RS04965	12.95866991	15.06648226	21.19039308	13.53857844	13.83966121	19.27049812	9.505278021	7.83833268	9.379863736
BJA_RS04970	18.14213787	19.76741277	21.45362778	25.29121674	21.87181654	26.03263337	17.28232367	16.70509908	18.61381848
BJA_RS04975	29.66095556	36.94931376	34.90492078	37.90801962	37.88929246	45.01740747	41.70160694	34.68879144	31.66225114
BJA_RS04980	323.9091536	276.0151345	302.6146073	127.1186099	127.273365	81.20911728	37.70106905	40.47025668	48.77529143
BJA_RS04985	32.56945703	32.34240187	38.95873511	18.550733	18.94464623	12.25438595	3.392456129	4.141530388	7.316293714
BJA_RS04990	23.21041766	22.96404551	34.82595037	14.48915947	12.66879309	10.31781201	2.752370067	2.974119138	5.6070741
BJA_RS04995	22.37530337	25.00895028	34.77330343	15.43974051	15.10419879	10.12732932	5.568748739	6.726512442	7.608111697
BJA_RS05000	21.2234216	18.78021736	26.74464518	20.71114446	18.12503854	16.09578673	8.993209171	10.00638215	11.88116073
BJA_RS05005	25.34139893	21.95334545	30.03507889	6.538845329	7.353051813	5.301768016	4.704632556	4.002552858	5.440320967
BJA_RS05010	27.76035064	26.0901643	37.19506264	6.394817899	6.673948301	5.460503586	4.000537887	4.05814387	5.294411975
BJA_RS05015	40.92059986	33.94071824	41.82799331	7.806286715	8.172659499	7.174847735	7.777045653	6.253988841	6.253242491
BJA_RS05020	77.7232224	71.75970414	75.86423959	11.9542767	10.39730893	5.74622761	4.032542191	5.197759614	5.440320967
BJA_RS05025	170.9680516	147.4916946	146.2531975	26.58746361	29.08436418	18.28633759	15.07402676	14.75941366	17.94680595
BJA_RS05030	42.38924912	39.67585345	37.90579632	15.29571308	17.25859613	7.365330418	4.352585222	4.892009049	4.731620151
BJA_RS05035	27.38598907	23.34011995	22.32230228	10.34116949	10.46756102	5.650986269	6.464869226	6.559739406	5.565385817
BJA_RS05040	114.0362952	99.61271738	75.3377702	143.1056546	129.8492748	95.6858012	62.60041686	67.54307948	45.02334593
BJA_RS05045	228.6773283	194.1014205	148.9381914	290.6185486	270.962301	197.0543358	127.9532038	139.2276893	97.84240084
BJA_RS05050	143.870033	136.3739939	120.8773727	218.0287238	198.9304941	176.76793	142.867209	160.9359795	159.3326187
BJA_RS05055	22.77846199	23.99825022	21.19039308	35.57477525	38.8025696	30.76295334	42.08565858	42.94405671	39.20783042
BJA_RS05060	12.69949651	13.18611006	14.26732056	16.82240384	17.00100515	20.63562402	17.05829355	17.98369236	17.38401412
BJA_RS05065	28.10591518	31.56674833	33.03595444	40.50051336	44.28223241	49.71598032	36.32488402	36.8290454	37.29016939
BJA_RS05070	13.4770167	14.76092178	14.45158485	20.07742376	18.33579481	22.6674393	14.62596652	16.51053054	16.09167734
BJA_RS05075	425.9658784	383.0788268	356.288162	166.2364599	157.9266924	92.19361868	25.41141666	27.62873292	37.68620808
BJA_RS05080	90.48031299	87.60183994	82.60304782	125.8511685	123.784178	89.55860823	22.08296914	21.87506319	20.23966153
BJA_RS05085	82.70511105	84.02913276	75.73262224	150.3358316	144.204118	144.8303335	40.90149936	36.88463641	37.56114323
BJA_RS05090	20.61868367	16.03017302	16.925991	20.25025668	22.90218049	14.25445413	6.240839104	7.782741669	8.191747663
BJA_RS05095	124.7199986	77.28329748	133.0124922	28.02773791	27.96033078	45.36662572	45.67014052	39.74757352	70.97430227
BJA_RS05100	23.41199696	25.83161312	25.74435334	31.16753589	30.91091845	35.90598579	25.50742957	24.59902277	29.18179829
BJA_RS05105	107.9889159	106.0059829	107.3207858	126.5713056	126.6410962	138.2586809	114.351375	118.7979925	113.4546629
BJA_RS05110	18.37251422	20.40203839	21.08509921	23.73572049	25.17366464	22.76268064	23.55516708	23.15365646	19.9269994
BJA_RS05115	48.63820772	46.16313755	40.95931881	67.2320044	68.21477685	71.08178795	78.92261144	79.41176052	62.6783339
BJA_RS05120	18.68928171	19.93194534	16.29422773	25.23360576	29.6932156	20.98484227	29.37995025	29.63000935	22.72011438
BJA_RS05125	33.51975949	34.66936247	28.66625847	51.73465291	46.88155965	51.11285333	51.78296241	51.22711748	37.43607838
BJA_RS05130	31.53276344	34.26978337	35.03653813	50.61123896	48.84861809	58.09721838	56.87164661	56.23030856	43.08484076
BJA_RS05135	61.193719	60.73602211	58.51707308	110.6418718	109.0780743	99.17798373	81.96302024	76.85457398	61.96963308
BJA_RS05140	105.6563553	100.2003337	88.97332748	193.6304771	181.7187327	144.1001499	99.75741276	95.83890455	77.998778
BJA_RS05145	26.83884523	30.01544127	25.29685435	115.0779167	107.8135368	96.28899637	44.64600282	42.88846569	31.32874488
BJA_RS05150	16.50070635	14.57288456	15.74143486	37.76399219	37.91270982	35.74725022	21.28286156	18.92873956	16.98797543
BJA_RS05155	16.9902561	16.10068698	14.60952567	24.5422741	23.27685829	18.47682027	10.94547166	12.73034173	9.94265556
BJA_RS05160	17.22063245	18.94474993	13.26702871	25.66568805	25.00974311	15.52433868	9.249243596	9.728427086	8.546098071
BJA_RS05165	174.452494	181.2678802	153.1499465	202.0704845	192.724893	133.6236023	98.47724064	123.4676375	113.0377801
BJA_RS05170	110.9838085	116.2070021	111.085042	129.4230487	120.4354951	98.54304145	87.8198077	88.80664154	86.89922648
BJA_RS05175	319.4744088	252.9335658	234.3578505	364.965508	352.8059828	217.3089944	219.3574934	234.2605242	192.5164921
BJA_RS05180	467.5200132	383.7839663	379.3475214	518.6715815	498.6493162	366.5204296	293.6394809	285.5988237	248.7539863
BJA_RS05185	41.2085703	44.63533513	64.59779457	60.89479747	56.69343452	109.0513361	56.23156055	53.81209954	67.91021345
BJA_RS05190	5.125873874	5.241537512	11.21379808	8.699256782	10.84223882	22.63569219	5.88879177	6.80989896	10.44291496
BJA_RS05195	1.555040389	1.809858244	4.106461269	3.255019922	2.833500858	8.381238062	2.400322732	1.556548334	3.293374378
BJA_RS05200	11.17325316	11.00017738	15.66246445	19.81817439	22.15282489	29.68355147	84.29933436	69.29419636	101.3650608
BJA_RS05205	79.65262436	77.44783005	87.89406523	95.34615877	91.1403747	101.9399826	83.56323539	82.85840326	83.81429352
BJA_RS05210	123.2801464	119.9677465	120.7720788	150.1918042	153.5944804	144.4811152	140.8829422	139.7835995	129.2753664
BJA_RS05215	53.85047272	57.39836145	51.90988219	48.36441105	46.50688185	48.63657845	46.85429974	47.91945227	49.92171922
BJA_RS05220	36.77382549	33.51763449	29.40331562	34.10569546	29.97422395	27.49300061	37.89309487	33.63256221	33.07965278
BJA_RS05225	75.07389433	72.55886233	67.5196997	68.8739171	66.66923092	64.25615847	56.10354333	59.31560972	58.84301184
BJA_RS05230	8.927083714	10.48307502	9.134243976	12.29994254	10.20997003	9.873352414	8.097088684	10.11756417	11.79778417
BJA_RS05235	12.44032311	14.29082873	16.08363997	15.03646371	15.71305021	17.74663665	14.94600955	13.95334399	12.17297872
BJA_RS05240	12.32513493	12.50447514	16.3205512	14.2299101	14.91685989	16.66723478	13.85786324	12.81372825	15.44550895
BJA_RS05245	5.385047272	4.959481682	5.527928631	5.73229172	6.369522589	6.793882368	7.392994016	7.115649526	8.275124229
BJA_RS05250	2.534139893	2.044904769	2.684993906	2.563688257	2.552492508	2.349286426	2.464331339	2.779550596	2.29285558
BJA_RS05255	4.319556636	3.596211835	4.132784738	4.896932625	4.941063479	4.603331511	3.136421704	3.946961846	4.168828327
BJA_RS05260	14.11055168	12.92755889	14.47790832	13.50977295	17.18834405	16.4767521	13.4738116	13.14727432	14.34076945
BJA_RS05265	18.02694969	16.3357335	15.97834609	31.48439623	30.39573647	29.0803563	14.14590197	16.28816649	14.48667844
BJA_RS05270	78.75991599	82.50133034	77.78585288	150.2206097	142.4712332	149.0526996	81.99502454	87.55584377	83.81429352
BJA_RS05275	27.06922158	24.02175487	24.53347373	45.80072279	48.9657049	52.6367148	26.24352854	26.15557111	25.15887895
BJA_RS05280	60.64657516	56.52868931	58.64869043	80.65536089	81.2816651	89.81258514	44.74201573	41.19293983	52.65230177
BJA_RS05285	9.589415731	8.649712127	11.55600319	11.37816698	11.8491854	11.07974274	15.522087	15.42650581	16.38349533
BJA_RS05290	7.947984209	8.414665602	8.028658249	6.769289218	6.463192039	6.349422774	10.65743293	11.50733947	12.52732912
BJA_RS05295	69.89042636	64.19120603	78.52291003	22.00739133	20.70094842	15.71482137	12.92973845	12.20222712	15.48719724
BJA_RS05300	28.48027675	27.05385505	23.79641658	30.937092	30.34890175	26.15962183	33.89255698	31.10317117	27.82692908
BJA_RS05305	7.803998988	8.250133034	9.107920506	1.181024927	1.592380647	0.952413416	2.496335642	2.418209018	1.896816889
BJA_RS05310	1.583837433	1.974390812	2.763964315	0.374471318	0.234173625	0.126988455	0.41605594	0.750478661	0.521103541
BJA_RS05315	12.12355562	9.989477321	11.3717389	4.176795475	4.074621068	3.079470045	4.320580918	3.613415775	3.626880645
BJA_RS05320	23.26801174	20.51956165	26.87626253	28.0565434	25.54834244	36.73141075	21.21885295	16.48273503	16.44602775
BJA_RS05325	222.601152	220.3091081	229.5406555	247.2662921	255.0853293	203.7212297	229.5668661	261.7502796	304.1160265
BJA_RS05330	87.45662335	81.77268612	80.8920223	247.1798756	276.582468	169.783565	44.61399852	52.2277557	54.02801512
BJA_RS05335	33.49096245	32.6244577	31.00904727	102.2018644	112.6609308	70.09762742	12.96174276	14.42586759	16.67531331
BJA_RS05340	22.40410042	21.22470123	20.87451145	65.7917301	73.71785703	46.98572853	8.321118806	9.200312472	12.33973185
BJA_RS05345	35.70833485	30.95562737	25.74435334	111.3332035	123.784178	66.28797376	11.23351039	12.98050128	14.29908116
BJA_RS05350	37.69533091	34.12875546	28.79787582	122.5385376	129.5682665	75.87560215	12.92973845	14.42586759	15.54972966
BJA_RS05355	158.4125403	135.9274055	119.4295819	330.8022016	364.4912467	191.3716024	22.94708532	32.1871959	39.93737537
BJA_RS05360	39.2503713	40.07543255	43.93387088	247.9864293	254.031548	189.1175573	40.67746924	39.02489037	41.29224458
BJA_RS05365	26.63726592	26.37222013	28.82419929	34.88344359	34.44694018	44.50945365	20.03469374	23.09806545	29.74459011
BJA_RS42175	48.43662841	41.74426287	46.67151173	62.56551566	72.78116253	75.81210792	22.78706381	23.98752164	34.66380754
BJA_RS05370	463.3156447	408.9574492	498.645486	546.2384316	537.8733984	582.8770107	151.2523364	167.4957189	253.2980092
BJA_RS05375	865.8983232	774.8778796	844.6674948	1074.588656	982.4520247	675.3246062	245.0569488	285.9323698	358.1440416
BJA_RS05380	211.571884	162.5581768	153.4395047	257.6650726	288.9702528	126.4805017	56.55160358	70.15585704	84.75227989
BJA_RS05385	43.39714567	50.48799361	42.88093209	65.56128621	67.9337685	71.68498312	135.5062193	158.76793	136.9668547
BJA_RS05390	38.87600972	48.09051905	32.53580851	47.03935869	56.50609562	57.71625302	89.22799704	115.2679632	109.4734319
BJA_RS05395	32.7422393	37.25487424	38.37961878	46.17519411	44.79741439	51.81128984	92.58844887	102.7599855	98.4260368
BJA_RS05400	32.28148659	39.51132089	36.8002106	44.53328141	42.83035594	50.98586488	95.66086196	97.4788394	93.13162483
BJA_RS05405	5.557829538	6.463779443	5.738516388	7.460620882	6.884704563	6.127192977	10.08135548	8.060696728	10.04687627
BJA_RS05410	41.23736735	39.74636741	40.32755553	45.33983501	47.09231591	36.35044538	70.40946682	50.81018489	36.28965059
BJA_RS05415	55.63588947	46.72724921	46.25033621	51.9650968	52.75931762	42.19191433	98.70127076	59.84372433	42.70964621
BJA_RS05420	10.62610932	10.78863551	12.55629503	10.45639143	8.94543246	12.38137441	20.03469374	13.34184286	13.27771822
BJA_RS05425	25.11102257	21.45974775	41.03828922	24.59988507	21.47372138	42.38239702	21.57090029	19.34567215	24.15836016
BJA_RS05430	18.77567284	15.81863115	42.67034434	18.46431655	18.66363788	46.41428048	16.09816446	13.78657096	21.09427134
BJA_RS05435	17.07664723	18.6156848	18.05790019	16.7071819	18.96806359	16.57199344	15.81012573	17.09423616	17.65498797
BJA_RS05440	9.301445289	10.20101919	9.739683778	14.08588267	12.69221045	9.587628389	18.91454313	20.15174182	18.34284464
BJA_RS05445	30.92802551	31.82529951	32.85169015	34.42255581	33.95517557	31.42964273	74.44200901	89.36255166	81.98000905
BJA_RS05450	57.19092985	54.1077101	63.57117925	83.16143818	78.79942468	60.03379233	92.58844887	109.9312261	116.7688814
BJA_RS05455	19.84116348	19.95544999	22.42759616	29.55442867	28.47551275	22.34996816	32.10031601	38.96929935	42.12601025
BJA_RS05460	5.212265007	5.758639867	8.502480703	6.625261787	6.275853139	6.539905457	9.217239293	12.5913642	14.44499015
BJA_RS05465	64.56297318	60.87705003	68.80954972	99.63817619	99.50037309	70.85955816	250.9457406	331.100067	355.3509266
BJA_RS05470	89.93316915	89.74076332	90.34214791	142.1838791	144.1104486	105.7178892	309.3215895	380.2981125	379.6135075
BJA_RS05475	112.3372696	112.1406972	94.81713775	128.9333555	132.9403667	106.0988546	115.2154912	140.08935	131.568222
BJA_RS05480	362.9579456	360.537865	451.8160334	349.7274059	343.6497941	485.9213249	315.082364	330.8777029	400.144987
BJA_RS05485	155.1872714	170.1266749	149.5436312	191.1820108	187.1281434	170.4185073	245.6650306	245.1563626	200.437266
BJA_RS05490	38.58803928	40.33398372	37.56359122	41.42228891	42.24492188	28.92162074	58.43985746	54.42360067	42.58458136
BJA_RS05495	4.117977326	3.925276971	4.080137799	4.407239363	3.887282168	5.90496318	8.449136018	8.060696728	8.170903521
BJA_RS05500	17.39341472	18.28661966	18.63701653	19.55892502	19.06173304	20.03242885	22.88307672	23.48720254	25.45069694
BJA_RS05505	1.90060492	2.021400117	2.000583695	2.246827911	2.013893172	1.96832106	2.848382976	3.085301161	2.876491546
BJA_RS05510	7.631216723	7.051395756	6.37027966	5.242598458	6.837869838	6.825629482	5.664761649	6.448557382	6.50337219
BJA_RS05515	212.867751	225.6446642	204.1911542	221.8022424	227.546511	249.2783381	200.5069589	193.4567215	170.6926759
BJA_RS05520	94.85746372	91.52711691	98.23918881	88.98014635	88.23662175	111.1783928	73.83392725	73.07438517	72.93365158
BJA_RS05525	200.6578042	175.0861566	216.7211258	314.0950197	323.4406103	335.5669936	232.0952061	221.446796	220.1349798
BJA_RS05530	42.76361069	39.6523488	40.43284941	56.40114165	57.27886858	52.79545037	43.04578767	38.19102519	35.74770291
BJA_RS05535	32.39667477	30.03894592	35.6683014	43.55389488	40.93354958	41.36648937	28.83587709	29.26866777	22.30323155
BJA_RS05540	33.37577427	29.16927378	33.14124831	39.34829392	41.75315727	39.23943274	30.62811807	25.29391042	22.97024408
BJA_RS05545	31.73434275	24.09226883	32.48316157	40.70215176	39.97343772	36.41393961	28.70785988	25.79422953	22.07394599
BJA_RS05550	55.4631072	52.50939373	62.75515169	61.47090719	65.4983628	71.36751198	80.84286963	76.24307285	75.53916929
BJA_RS05555	378.3931613	367.4247282	369.291956	315.9097653	273.3040373	301.1848693	387.092046	380.0201575	349.9939822
BJA_RS05560	259.115804	256.0596845	288.1893459	206.24728	204.9253389	232.4841149	226.3984401	237.929531	241.062498
BJA_RS05565	152.2787699	155.7418276	165.4166834	123.3738967	131.5353249	150.6400553	147.9558932	157.1557907	163.793265
BJA_RS05570	229.8580071	255.6836101	222.0384667	285.6351995	259.721967	260.4850693	270.3723526	258.2480459	202.5633684
BJA_RS05575	86.88068246	89.78777262	89.6577377	83.19024366	90.81253162	87.59028717	99.53338264	88.80664154	86.19052566
BJA_RS05580	94.68468145	90.70445407	82.89260599	106.4650764	105.9869825	119.9405962	99.50137834	99.03538773	76.85235021
BJA_RS05585	135.5188902	125.4443305	125.5629503	109.5184579	122.6133098	139.2428414	94.63672427	96.81174726	104.1581758
BJA_RS05590	230.2035716	212.4585541	203.3224797	202.4737613	206.7284758	254.2943821	208.219996	214.9148521	208.1704425
BJA_RS05595	327.7103634	280.8100836	141.1201209	211.8067388	218.9757564	183.720548	266.1157803	292.1863586	162.7093696
BJA_RS05600	251.4269932	266.2607037	214.0361319	232.4314668	228.5534576	218.4836377	455.4852417	426.6610165	368.6911773
BJA_RS05605	42.85000182	44.18874674	38.43226572	35.74760817	32.22229075	24.69925459	25.05936933	23.95972614	18.98901303
BJA_RS05610	16.90386497	18.6156848	16.18893385	63.1128199	61.49399382	85.93943725	34.62865595	30.13032846	30.45329093
BJA_RS05615	5.385047272	5.829153825	7.97601131	12.04069316	13.32447924	27.20727659	9.505278021	8.25526527	10.25531768
BJA_RS05620	16.55830044	15.11349157	17.97892978	33.78883512	32.24570811	62.09735473	19.20258186	17.51116875	18.53044191
BJA_RS05625	18.14213787	17.60498474	19.84789613	37.07266052	43.50945945	61.74813648	22.33900356	21.09678902	25.5340735
BJA_RS05630	8.005578298	8.320646992	10.66100522	6.740483732	7.844816424	15.14337332	8.833187655	10.33992822	11.38090133
BJA_RS05635	115.9944942	123.4229304	155.5980292	106.0617996	110.8577939	171.466162	79.4986889	80.55137627	104.5959027
BJA_RS05640	130.1050459	124.9977421	75.65365183	160.3889462	145.2578993	123.0518134	79.5306932	89.52932469	58.30106415
BJA_RS05645	45.64331512	50.74654479	54.70016997	42.97778516	40.27786343	43.30306332	40.80548645	39.02489037	41.77165984
BJA_RS05650	12.03716449	9.51938427	8.107628658	10.02430914	8.711258835	8.730456314	4.608619646	5.420123662	5.8572038
BJA_RS05655	55.66468651	54.5542985	55.51619753	49.80468535	45.87461306	38.06478953	24.38727896	26.65589021	28.59816232
BJA_RS05660	12.84348173	13.16260541	13.87246852	14.28752107	11.8491854	16.06403962	12.353661	12.00765857	10.79726537
BJA_RS05665	2.850907379	3.502193225	4.159108208	3.744713184	3.067674482	4.285860372	3.552477644	3.530029257	2.41792043
BJA_RS05670	2.706922158	2.397474557	3.18513983	2.794132145	2.927170308	3.174711387	2.592348551	2.334822501	1.855128606
BJA_RS05675	32.31028363	70.60797617	71.65248444	58.1582763	67.62934279	32.92175708	26.46755866	28.4348026	32.3917961
BJA_RS05680	18.68928171	38.28907895	42.38078617	36.4965508	37.42094521	17.11169438	10.68943724	10.84024732	13.86135419
BJA_RS05685	36.02510234	65.76601775	61.78118332	71.3511889	84.70060002	27.65173618	13.3777987	16.89966762	20.71907679
BJA_RS05690	17.10544428	32.88300887	33.45712995	31.94528401	38.87282168	13.20679937	6.880925166	8.366447294	9.921811419
BJA_RS05695	19.61078713	40.1459465	35.03653813	43.66911682	45.94486515	15.87355693	7.264976804	8.616606847	11.17245992
BJA_RS05700	94.02234943	147.6562271	109.7162216	88.98014635	96.33902916	24.254795	11.00948027	11.95206756	15.29959996
BJA_RS05705	27.55877133	41.62673961	40.24858513	38.82979517	42.68985177	18.25459048	11.13749748	10.20095069	11.69356346
BJA_RS05710	16.64469157	26.0901643	24.00700434	24.05258084	24.77556948	10.73052449	7.2329725	7.588173127	9.150578178
BJA_RS05715	2.303763539	3.243642048	3.2114633	3.024576033	3.559439094	2.793746021	2.752370067	3.057505655	2.480452855
BJA_RS05720	96.26851888	104.713227	83.2348111	285.0878953	294.8714281	217.0867646	234.3355073	204.6583104	147.2221724
BJA_RS05725	36.02510234	32.01333673	34.56271568	30.04412193	29.38878989	26.63582854	16.22618167	20.34631036	20.05206425
BJA_RS05730	76.45615245	66.47115732	64.96632315	66.16620142	65.26418918	52.06526675	42.59772743	49.61497814	43.58510016
BJA_RS05735	830.7083351	741.1957125	934.9306723	831.7584092	808.5781084	1006.700981	340.4617764	358.3952538	465.8040331
BJA_RS05740	33.9805122	32.74198096	24.03332781	46.8089148	50.67517236	47.65241792	34.46863444	34.5220184	25.7842032
BJA_RS05745	77.2048756	79.77479065	78.52291003	208.8109682	202.5601853	251.468889	84.13931285	83.85904148	79.58293276
BJA_RS05750	61.4528924	63.34503854	54.91075773	66.33903433	69.08121926	74.00252243	118.9599946	102.0373024	89.10870549
BJA_RS05755	155.5040389	161.9000466	148.6223098	211.2594346	216.1656729	208.6420324	272.7726753	265.3081044	219.3012141
BJA_RS05760	8.783098492	8.320646992	7.686453144	14.71960336	17.32884822	21.65153166	22.49902508	18.40062494	15.61226209
BJA_RS05765	18.83326693	18.85073132	16.08363997	41.96959315	42.68985177	39.30292697	20.89880992	19.73480923	24.07498359
BJA_RS05770	46.99677619	43.3660839	25.79700028	49.57424146	49.36380007	52.60496768	56.8396423	71.01751773	55.90398787
BJA_RS05775	357.7168835	331.4626098	221.2487626	369.8048297	377.8391433	288.0415641	356.1118806	434.8884862	314.7048504
BJA_RS05780	13.59220488	11.47027043	11.39806237	10.42758594	11.94285485	11.23847831	16.35419888	15.17634625	13.90304247
BJA_RS05785	34.32607673	35.79758579	32.7200728	36.06446851	36.01590346	38.09653664	47.17434277	45.6958118	38.85348001
BJA_RS05790	98.71626764	118.0638696	121.9829585	117.9008543	98.61051332	116.9563675	146.0996436	142.5631501	125.1899147
BJA_RS05795	28.88343537	31.49623438	29.32434521	43.35225648	41.98733089	46.73175162	39.62132724	38.63575328	37.85296121
BJA_RS05800	25.34139893	26.77179922	23.92803393	38.08085253	42.12783507	36.73141075	27.36367915	28.87953069	26.90978685
BJA_RS05805	48.40783136	54.31925197	47.96136174	76.33453799	66.8097351	64.28790559	43.62186512	41.0261668	34.76802825
BJA_RS05810	19.75477235	18.73320806	12.37203074	31.28275783	26.78946265	21.49279609	18.01842265	17.78912381	11.75609588
BJA_RS05815	11.83558518	12.24592396	10.60835828	18.69476043	18.00795173	14.63541949	9.505278021	9.144721461	7.149540581
BJA_RS05820	19.32281668	23.45764321	23.26994719	31.19634137	28.68626901	28.73113805	27.01163182	27.01723179	20.69823264
BJA_RS05825	72.28058104	72.60587163	77.83849981	70.9479121	71.39953814	46.25554491	24.32327036	24.59902277	25.7842032
BJA_RS05830	52.35302642	51.38117041	42.88093209	69.59405425	68.70654146	61.04969997	37.25300881	42.33255558	41.08380316
BJA_RS05835	102.9782302	106.6171038	99.6343327	107.5308794	104.0667588	112.6070129	161.1416661	161.3251166	154.2466481
BJA_RS05840	54.08084908	48.65463072	65.04529355	58.12947081	57.88772	53.43039264	44.87003295	43.08303424	47.17029252
BJA_RS05845	2.562936937	1.950886159	1.368820423	3.312630894	4.168290518	3.841400778	3.168426007	2.584982054	2.959868112
BJA_RS05850	12.12355562	16.61778933	18.26848795	21.46008709	22.4572506	31.14391871	32.80441068	28.21243855	25.65913835
BJA_RS05855	25.68696346	26.81880852	30.93007686	33.35675283	30.72357955	36.63616941	24.8033349	22.48656432	28.68153889
BJA_RS05860	62.92154166	64.12069207	66.6510252	72.186548	66.90340455	89.52686111	61.32024474	59.51017826	58.44697315
BJA_RS05865	976.450176	894.8221214	1115.272763	1087.26307	1097.805952	1249.756885	761.5423923	769.1850364	913.0776243
BJA_RS05870	38.7320245	38.92370457	40.66976064	34.71061067	39.3645863	31.87410233	37.38102602	34.79997346	33.83004187
BJA_RS05875	23.90154672	21.13068261	20.53230634	23.33244369	27.42173144	20.79435958	23.7791972	26.51691268	20.65654436
BJA_RS05880	264.6160395	232.9781158	230.7252117	259.4798182	256.3967016	221.8170846	238.1440194	239.6528524	196.1225286
BJA_RS05885	171.9759482	162.8637373	148.7802506	192.795118	175.5833837	138.6713934	143.3792779	153.5145794	120.4374504
BJA_RS05890	324.7730649	297.9214707	290.9796337	366.2617549	337.0226805	273.8506042	267.1079137	286.8496215	228.6810779
BJA_RS05895	38.04089544	45.97510033	47.303275	41.71034377	48.94228754	84.63780558	161.1736704	136.4203432	148.9939244
BJA_RS05900	113.6331366	116.5125625	110.69019	108.5966823	104.0667588	73.87553398	103.7579506	99.98043493	77.87371315
BJA_RS05905	102.5174775	119.7326999	126.4842718	125.1022258	112.028662	123.1470547	145.9716264	135.9756152	107.3681736
BJA_RS05910	113.4027602	122.4122303	115.9285604	149.2124176	148.0679828	160.037201	201.3070665	197.9040024	162.2299543
BJA_RS05915	37.40736046	34.19926942	35.45771365	18.60834398	16.48582317	15.74656848	21.98695623	20.09615081	20.80245335
BJA_RS05920	30.95682255	31.61375764	39.80108614	30.15934388	33.51024568	37.55683571	41.82962415	39.10827688	39.72893396
BJA_RS05925	286.9913429	261.0896802	253.7056007	329.1026779	345.0080011	294.5179754	245.2169703	241.5985378	215.6118011
BJA_RS05930	711.1430074	643.2283208	640.502664	769.4521429	795.0662903	730.2788604	589.5832717	615.1701379	534.1728177
BJA_RS05935	337.2421851	312.2122994	271.6318835	331.0902565	313.5116486	304.7722932	369.7457137	357.0054785	288.8998031
BJA_RS05940	1126.943529	1253.808679	963.4126665	1130.269661	1202.762571	824.7900183	798.6033752	770.4914252	730.0869049
BJA_RS05945	1616.666063	1533.373016	1192.716411	1813.132513	1755.342073	1036.860739	802.1878572	973.9545288	802.2284791
BJA_RS05950	345.3341545	346.0119897	307.9056247	406.1573531	381.7966776	276.9618214	227.7106166	260.2215268	225.8462746
BJA_RS05955	13.36182853	12.01087744	11.05585726	13.97066073	12.92638408	9.714616844	9.153230686	10.2843372	11.25583648
BJA_RS05960	152.0771906	175.8853148	171.1551998	166.8413751	160.9241148	133.0204071	120.7842399	131.4727432	121.3754367
BJA_RS05965	924.356323	909.2304734	712.7869117	969.2181885	941.3779709	567.8288787	414.0076649	464.7964506	384.5118808
BJA_RS05970	38.84721268	36.94931376	35.24712589	40.15484753	42.05758298	34.92182526	23.26712835	26.40573066	24.82537269
BJA_RS05975	37.32096933	48.9601912	54.14737711	40.87498468	40.76962804	44.44595942	33.57251395	33.99390379	36.47724786
BJA_RS05980	8.235954652	10.78863551	11.42438584	20.4230896	18.87439414	34.7948368	11.64956633	10.81245182	15.42466481
BJA_RS05985	28.10591518	29.38081565	26.84993906	36.78460566	38.87282168	34.22338875	28.8678814	32.38176444	31.97491327
BJA_RS05990	143.0637158	137.384694	89.18391524	111.1315651	106.2211561	124.7344104	87.8198077	99.78586639	80.95864611
BJA_RS05995	164.8342812	169.3510214	167.8647661	193.6592826	183.6155391	193.1811879	233.4713911	224.4209151	207.1490796
BJA_RS06000	224.0698012	214.5034589	207.6395288	251.702337	234.9932323	235.9762974	241.9845357	242.1822434	224.6790027
BJA_RS06005	197.3461442	174.3340077	161.8893385	227.3905067	210.8265142	221.372625	138.6746453	130.8334465	132.7354939
BJA_RS06010	241.2904337	249.0788027	264.4982232	279.7012694	236.0235962	269.2790198	306.9852753	302.5540824	271.0572178
BJA_RS06015	845.4524218	920.5597159	879.6250625	1090.950173	1019.896387	1268.868647	1422.975324	1483.918677	1321.101697
BJA_RS06020	1060.623936	1148.155266	1112.798357	1421.809985	1318.491176	1539.830264	1953.894709	1992.048321	1639.120766
BJA_RS06025	481.3137974	529.2542608	460.3185141	707.8372083	643.8135461	493.0961726	977.0593693	878.8383074	713.5991889
BJA_RS06030	715.5201582	721.8748882	572.2195837	898.8751916	932.5496253	954.5087256	1248.775903	1283.985602	967.5433664
BJA_RS06035	1076.347122	1191.239294	1019.376363	1193.64173	1305.635044	1250.645804	1705.509312	1608.414748	1441.539147
BJA_RS06040	72.13659581	73.00545073	81.91863761	65.70531364	57.16178177	58.35119529	47.81442883	41.88782748	48.85866799
BJA_RS06045	27.61636542	23.64568043	30.77213604	33.01108699	31.89444767	32.98525131	38.94923687	32.43735545	33.49653561
BJA_RS06050	1017.889123	908.783885	908.291321	771.9006092	730.1299442	577.4165071	360.9445304	482.3632104	619.2377597
BJA_RS06055	83.10826967	98.03790566	92.0005265	118.7938244	115.517849	131.0838332	68.71323875	77.07693802	92.2144826
BJA_RS06060	55.08874563	60.21891975	52.51532199	93.84827349	88.82205581	116.7023906	140.3388691	134.5580443	95.21603899
BJA_RS06065	99.29220853	52.86196352	2.237494922	37.7351867	43.62654626	16.2545223	170.7749613	140.1171455	15.25791168
BJA_RS06070	302.080994	154.7546322	9.476449081	128.2708293	150.6673101	54.4780474	524.8705708	486.5047408	48.35840859
BJA_RS06075	87.71579675	51.07560992	4.711901071	33.8176406	41.98733089	20.15941731	136.7863914	130.0273769	19.03070131
BJA_RS06080	133.416706	112.5637809	100.5293307	166.5821257	163.6171115	157.4974319	139.7947959	127.8593274	64.30417695
BJA_RS06085	358.8687653	427.5496293	263.8927834	2339.725603	2291.131326	2010.925687	521.5421233	507.9628714	358.7068334
BJA_RS06090	17.62379107	16.12419163	15.24128894	30.27456582	29.92738922	30.47722932	22.40301217	21.73608566	18.17609151
BJA_RS06095	113.8347159	112.352239	108.1631369	226.814397	210.7094274	202.9275519	122.1604249	112.2660486	109.4317436
BJA_RS06100	325.8097585	290.6820377	326.5426413	151.0847742	144.2275354	107.8131987	65.0647482	68.98844579	81.20877581
BJA_RS06105	1754.776688	1790.255364	2642.270915	1841.505917	2006.048355	3275.064014	2290.964029	1928.007475	1967.728659
BJA_RS06110	15.83837433	15.51307066	15.58349404	17.7441794	18.19529063	18.06410779	20.80279701	20.84662947	19.38505172
BJA_RS06115	26.78125114	24.86792237	30.21934318	54.09670277	54.86688024	57.74800013	14.40193639	16.48273503	14.86187299
BJA_RS06120	8.811895537	9.448870313	10.42409399	20.04861828	18.38262953	22.00074991	10.72144154	8.060696728	7.066164014
BJA_RS06125	1.756619698	2.60901643	2.474406149	7.431815396	5.409410728	6.793882368	3.776507766	3.363256221	2.54298528
BJA_RS42180	1.036693593	1.880372202	1.921613286	4.580072279	6.650530939	5.90496318	2.78437437	3.307665209	2.54298528
BJA_RS06130	20.99304525	21.27171053	27.06052682	27.50923916	30.67674482	45.36662572	44.29395549	42.30476007	44.58561896
BJA_RS06135	8.610316227	10.50657968	11.9771787	15.03646371	15.08078142	22.95316333	18.69051301	18.70637551	20.99005063
BJA_RS06140	19.89875757	22.25890594	20.4796594	30.47620422	32.36279492	43.01733929	40.70947354	38.27441171	36.51893615
BJA_RS06145	87.4278263	83.30048853	84.31407335	164.7097691	173.1948128	187.5302016	137.1064345	146.732476	117.5192705
BJA_RS06150	24.4774876	24.96194098	26.95523294	30.50500971	29.90397186	39.08069717	33.79654407	30.51946554	35.66432634
BJA_RS06155	12.87227877	10.85914946	29.45596256	8.872089698	8.266328949	28.41366691	11.3935319	10.20095069	11.54765447
BJA_RS06160	6.79610244	6.087705003	14.00408586	5.098571028	4.706889855	15.17512043	4.160559403	3.91916634	5.065126417
BJA_RS06165	3.023689645	1.786353591	2.36911227	1.641912704	2.482240421	2.53976911	1.632219458	1.723321369	2.376232146
BJA_RS06170	4.780309343	2.444483862	2.658670437	1.555496246	2.365153609	3.682665209	2.720365763	2.89073262	2.29285558
BJA_RS06175	15.26243345	17.36993821	28.21875949	18.43551106	17.14150932	32.41380326	20.70678411	20.17953733	25.47154108
BJA_RS06180	5.269859095	5.664621257	7.107336811	3.802324156	5.222071829	8.095514037	5.376722921	5.197759614	6.690969465
BJA_RS06185	23.21041766	24.39782932	21.37465737	14.4315485	15.2212856	16.4767521	23.33113696	22.3753823	20.09375254
BJA_RS06190	20.41710436	21.90633615	28.66625847	22.0650023	20.84145259	26.35010451	25.15538224	22.8479059	22.6784261
BJA_RS06195	7.7464049	7.145414366	8.370863355	7.662259285	6.392939952	8.063766923	13.95387615	9.450472026	8.837916053
BJA_RS06200	5.817002936	5.241537512	7.107336811	4.724099709	4.964480842	6.349422774	8.033080078	6.5319439	8.129215238
BJA_RS06205	9.790995041	10.2480285	9.950271535	10.91727921	9.928961683	12.00040904	15.93814294	11.97986307	11.63103103
BJA_RS06210	8.955880758	7.592002764	8.555127643	8.555229352	8.687841473	9.174915908	12.86572985	12.28561363	9.504928586
BJA_RS06215	7.631216723	7.450974849	7.765423553	8.238369005	7.938485874	10.00034087	13.56982451	11.42395295	9.755058285
BJA_RS06220	8.869489625	8.461674907	9.792330717	11.03250115	8.008737961	10.31781201	13.18577288	10.95142935	9.421552019
BJA_RS06225	19.23642555	17.44045217	18.21584101	21.08561578	22.03573808	22.57219796	28.54783836	28.82393968	22.97024408
BJA_RS06230	7.717607856	8.250133034	9.450125612	9.332977474	8.196076861	8.6987092	11.04148457	10.03417765	9.296487169
BJA_RS06235	15.7519832	14.59638921	15.08334812	15.2669076	16.20481482	17.93711934	17.5703624	18.06707887	17.30063756
BJA_RS06240	11.08686203	14.26732408	16.0573165	16.79359836	18.82755942	24.254795	12.83372554	12.86931926	15.29959996
BJA_RS06245	0.806317239	0.846167491	1.263526544	1.728329162	1.475293835	1.619102807	2.304309823	1.806707887	5.648762383
BJA_RS06250	10.82768863	13.77372638	12.21408993	23.41886014	23.2066062	22.22297971	24.38727896	22.90349691	53.86126199
BJA_RS06255	53.10174957	56.76373583	50.8569434	64.38026128	60.5104646	54.7002772	49.63867411	52.89484784	53.00665218
BJA_RS06260	140.2704025	125.7028817	118.4029666	154.5414326	150.7375622	138.004704	128.3052511	123.495433	110.7657687
BJA_RS06265	23.58477923	24.49184793	30.16669624	22.64111202	20.32627062	27.08028813	29.60398037	29.18528126	32.37095196
BJA_RS06270	23.2392147	20.35502908	22.42759616	24.45585764	21.05220885	22.63569219	20.16271095	22.15301825	17.25894927
BJA_RS06275	11.05806499	11.09419599	9.739683778	10.54280789	10.25680476	10.03208798	8.385127412	9.645040568	8.275124229
BJA_RS06280	17.36461767	14.69040782	15.08334812	18.69476043	17.68010866	14.79415506	13.88986755	13.81436646	12.67323811
BJA_RS06285	15.32002753	12.43396118	14.97805424	16.13107218	13.67573968	15.49259157	11.48954481	14.73161816	12.56901741
BJA_RS06290	3.973992105	3.690230446	3.97484392	4.752905195	4.308794693	4.000136348	2.848382976	3.946961846	4.147984185
BJA_RS06295	28.50907379	28.9577319	31.14066462	35.71880268	30.16156285	29.58831013	23.23512405	24.82138682	24.70030784
BJA_RS06300	71.01351109	62.68690827	74.57438958	78.12047812	72.35965	68.8912371	30.11604922	29.96355542	34.62211926
BJA_RS06305	38.76082154	38.05403243	33.24654219	70.97671758	62.24334942	71.90721292	29.82801049	28.96291721	24.63777541
BJA_RS42185	2.735719203	2.138923379	3.132492891	2.822937631	2.927170308	5.174779561	1.504202246	2.084662947	2.751426696
BJA_RS06310	150.4357591	137.2906754	251.9419282	175.7998813	171.6961016	246.0083854	76.68231023	70.79515368	125.5651092
BJA_RS06315	17.42221176	18.28661966	32.16727994	17.1104587	15.80671966	26.06438049	12.12963087	12.00765857	19.11407788
BJA_RS06320	28.59546493	31.77829021	40.66976064	29.32398478	28.42867803	43.52529312	29.86001479	29.26866777	41.08380316
BJA_RS06325	10.39573297	7.968077204	5.212046995	5.069765542	5.737253803	6.793882368	11.20150608	9.56165405	7.566423414
BJA_RS06330	5.212265007	5.570602647	6.528220478	6.654067273	6.08851424	9.555881275	6.144826195	5.420123662	5.940580366
BJA_RS06335	226.6327381	210.4841633	181.5003234	265.7018032	235.3444927	275.5332013	156.8530895	166.7452402	131.9017283
BJA_RS06340	329.5533742	266.6837875	216.1420095	234.3038234	249.1139019	145.7192527	81.77099442	95.42197196	66.86800637
BJA_RS06345	83.59781942	69.17419236	57.59575164	100.8480066	98.25925288	81.39959996	73.22584549	69.68333344	46.98269525
BJA_RS06350	155.9647916	145.5643131	125.5366269	214.54326	198.0874691	160.6403962	180.8563168	150.8740063	113.4129746
BJA_RS06355	23.00883835	21.8828315	19.2687798	29.72726159	25.45467299	28.79463228	31.46022995	27.68432394	24.13751601
BJA_RS06360	37.03299889	34.71637177	22.32230228	49.60304695	42.6664344	39.71563945	24.67531769	24.07090816	12.92336781
BJA_RS06365	21.56898613	19.72040346	12.34570728	29.72726159	25.68884662	21.0483365	12.96174276	14.17570804	8.92129262
BJA_RS06370	16.18393886	15.3485381	12.79320626	19.76056342	19.76425392	16.41325787	12.22564378	15.31532378	10.52629153
BJA_RS06375	176.0363314	186.2273619	164.2584507	217.567836	190.5939131	211.5945139	291.0791367	291.6860395	225.7420539
BJA_RS06380	34.93081466	33.18856936	31.40389932	34.68180518	35.47730413	33.77892916	53.28716466	54.86832876	45.3568522
BJA_RS06385	12.98746695	12.64550306	12.55629503	13.27932906	16.1579801	16.31801653	25.02736502	23.54279355	19.38505172
BJA_RS06390	96.06693958	108.3799528	94.97507857	106.4362709	116.2203699	125.5598354	172.4711894	166.4672852	147.6390552
BJA_RS06395	23.58477923	23.66918509	30.53522482	23.5052766	29.41220725	31.20741293	45.12606737	37.82968361	38.91601243
BJA_RS06400	11.57641178	12.45746584	9.58174296	7.518231854	11.28716871	11.07974274	18.21044846	18.59519349	18.69719505
BJA_RS42580	105.1668056	101.3755663	108.9791644	112.1685626	102.9661427	96.38423771	79.27465878	76.15968633	71.70384723
BJA_RS06415	27.78914769	31.2846925	37.08976877	29.00712443	37.53803202	50.06519857	46.98231695	40.19230162	49.73412194
BJA_RS06420	161.6954034	173.370317	233.5418229	211.9507662	227.7338499	340.8370145	157.6852014	185.9241394	213.6107635
BJA_RS06425	129.4427138	144.1775386	203.111892	149.8749438	146.1243418	241.1193298	126.5770188	113.1833003	136.8417898
BJA_RS06430	71.96381355	84.21716998	105.3728491	77.51556291	93.27135468	126.0042949	87.94782492	79.7731021	102.6990858
BJA_RS06435	31.87832797	31.66076694	37.27403305	26.84671298	27.65590507	38.03304242	36.03684529	37.63511507	58.21768759
BJA_RS42695	49.53091609	56.50518466	71.17866199	44.59089238	51.82262312	86.47913818	74.28198749	67.26512442	101.6777229
BJA_RS06445	25.94613686	23.57516648	28.639935	22.75633397	30.04447604	29.33433322	29.34794594	25.79422953	31.95406913
BJA_RS06450	10.71250046	11.72882161	14.63584914	9.275366502	8.594172023	15.77831559	28.64385127	26.07218459	22.28238741
BJA_RS06455	1.756619698	1.269251236	1.947936756	2.073994994	2.365153609	1.873079718	2.976400188	3.02971015	3.918698627
BJA_RS06460	2.44774876	2.961586217	2.053230634	3.715907698	2.646161958	2.698504679	3.296443219	2.946323632	3.251686095
BJA_RS06465	2.44774876	2.279951294	1.895289816	2.390855341	3.161343932	1.55560858	2.464331339	2.529391042	2.54298528
BJA_RS06470	2.562936937	2.091914074	1.711025529	3.19740895	2.201232071	1.301631669	2.656357157	2.418209018	2.376232146
BJA_RS06475	0.230376354	0.658130271	0.579116333	1.065802983	0.749355599	0.349218253	0.480064546	0.444728095	0.583635966
BJA_RS06480	6.940087661	7.215928323	7.002042932	7.230176994	7.540390712	5.841468952	8.16109729	7.83833268	8.087526955
BJA_RS06485	4.924294565	3.784249056	4.238078617	3.19740895	3.04425712	2.53976911	2.368318429	2.334822501	2.647205988
BJA_RS06490	22.02973884	21.38923379	16.47849201	21.17203223	18.82755942	17.36567129	23.97122302	19.73480923	20.13544082
BJA_RS06495	33.14539792	30.50903897	31.19331156	41.0478176	35.96906874	35.30279062	41.89363276	39.24725441	30.93270619
BJA_RS06500	1.324664035	2.068409422	2.026907165	2.880548603	2.458823058	2.571516223	3.392456129	2.501595536	2.522141138
BJA_RS06505	21.97214475	21.45974775	21.13774615	21.80575293	22.80851104	24.82624305	21.92294762	20.59646992	24.1792043
BJA_RS06510	1.986996052	1.833362897	1.974260225	2.218022424	2.271484159	2.666757565	2.944395885	2.584982054	2.668050129
BJA_RS06515	29.25779694	28.93422725	26.48141049	79.70477985	90.15684547	85.65371322	43.30182209	40.44246117	38.16562333
BJA_RS06520	15.14724527	15.8421358	16.87334406	43.55389488	41.19114057	47.90639483	22.43501647	21.56931262	22.90771166
BJA_RS06525	74.98750319	74.72129036	89.57876729	83.21904915	82.63987212	105.5909007	57.63974988	56.75842317	60.09366034
BJA_RS06530	1322.302677	1107.774273	1191.926707	784.8054669	977.2533702	791.519043	505.2199287	530.7829818	542.6146951
BJA_RS06535	64.87974067	65.36643866	57.49045776	62.45029372	61.84525426	61.30367688	50.85483763	52.45011974	44.79406037
BJA_RS06540	22.89365017	21.08367331	22.37494922	20.97039383	19.85792337	25.49293244	18.40247428	18.42842045	15.96661249
BJA_RS06545	42.85000182	34.9514183	36.32638814	62.73834858	57.09152968	55.71618484	28.09977812	26.29454864	26.05517704
BJA_RS06550	17.9693556	12.92755889	9.213214385	12.73202483	10.74856937	17.07994726	7.360989713	7.060058514	7.066164014
BJA_RS06555	59.03394069	52.01579603	55.22663937	51.50420903	57.91113736	56.82733383	23.7151886	24.96036435	28.49394162
BJA_RS06560	312.5919152	284.0772303	278.0548101	278.6354664	313.3477271	267.8821468	194.6821758	193.9292451	172.5686486
BJA_RS06565	43.88669542	43.08402807	40.6171137	68.41302933	68.00402059	55.55744927	18.33846568	19.92937777	18.17609151
BJA_RS06570	45.44173581	42.94300015	45.48695559	77.9476452	71.07169507	58.31944818	19.90667653	19.5958317	18.28031221
BJA_RS06575	32.59825408	31.00263667	31.14066462	74.43337591	67.88693377	67.04990449	22.40301217	21.9306542	22.34491983
BJA_RS06580	52.06505598	51.05210527	53.67355466	135.1553405	133.736557	109.5910371	45.28608889	44.72296909	42.2510751
BJA_RS06585	21.28101569	24.32731536	20.69024716	24.02377535	28.0071655	25.52467955	32.83641498	31.82585432	28.5356299
BJA_RS06590	6.709711307	7.333451586	7.133660281	7.172566022	7.961903237	7.841537126	9.697303839	8.310856282	7.879085538
BJA_RS06595	63.29590323	67.50536204	83.10319375	66.54067273	64.09332105	85.55847188	82.21905466	87.77820782	101.7819436
BJA_RS06600	30.87043142	33.07104609	43.03887291	27.79729402	34.25960128	41.08076535	37.09298729	37.8018881	58.30106415
BJA_RS06605	203.767885	201.9284698	228.724628	207.6587488	208.7189516	238.1351011	157.5251799	147.4273636	173.4441025
BJA_RS06610	290.7925527	300.6245057	318.3033953	402.239807	437.4597481	521.8590578	316.9066093	377.1016293	396.3721973
BJA_RS06615	183.3507807	191.8449739	205.6389451	230.5879157	218.9055043	292.8671255	201.1790493	230.674904	257.1124871
BJA_RS06620	6.162567467	9.472374965	9.818654187	7.028538592	7.844816424	13.20679937	10.97747596	12.03545408	12.31888771
BJA_RS06625	82.07157608	96.22804741	82.91892946	92.14874982	78.91651149	83.46316236	74.82606065	80.77374032	83.77260523
BJA_RS06630	23.44079401	29.09875982	29.03478705	27.50923916	26.76604529	33.14398688	89.48403147	77.27150657	89.31714691
BJA_RS06635	44.92338901	47.5734167	46.27665968	56.0842813	48.42710557	57.08131074	74.41000471	65.2916435	60.51054317
BJA_RS06640	38.12728657	40.23996511	36.45800549	41.36467794	41.05063639	48.70007268	81.09890405	69.59994692	66.76378566
BJA_RS06645	8.235954652	11.04718668	13.1880583	12.24233156	12.80929727	17.93711934	29.41195455	28.12905203	25.70082664
BJA_RS06650	153.2002753	135.4338078	118.1923788	85.581099	78.6589205	56.95432228	49.51065689	52.89484784	50.88054973
BJA_RS06655	69.54486183	67.52886669	49.01430053	64.20742837	62.05601052	51.52556581	77.06636186	73.6858863	44.71068381
BJA_RS06660	17.53739994	13.70321242	10.05556541	8.526423866	9.156188722	9.968593755	15.55409131	16.64950807	11.79778417
BJA_RS06665	7.429637413	6.228732918	5.922780676	5.761097206	6.205601052	3.968389234	8.929200565	8.505424823	7.295449572
BJA_RS06670	222.629949	236.2922718	150.0701006	288.0548603	273.608463	214.1977773	451.8687555	417.683068	270.3902053
BJA_RS06675	463.9779767	435.6352298	318.4613361	615.8612914	623.0423456	568.8447863	592.3996504	603.5794119	425.8249695
BJA_RS06680	74.12359187	82.64235826	65.1769109	80.6265554	87.67460505	97.11442133	127.345122	118.6868104	105.4713567
BJA_RS06685	61.04973378	64.37924325	61.33368433	77.34273	78.51841633	97.52713381	82.47508909	81.35744594	85.39844828
BJA_RS06690	844.3581341	799.8633252	693.5971023	963.6587297	982.1007642	625.354649	553.0343576	608.9717401	520.6032815
BJA_RS06695	45.52812694	38.68865805	36.74756366	17.83059585	18.26554272	16.85771746	15.68210852	17.7335328	17.59245554
BJA_RS06700	476.0151412	422.8251942	372.6350367	260.948898	270.6812927	209.3087217	172.3431722	189.4263731	166.9407304
BJA_RS06705	330.7340531	293.5966146	338.072321	346.8756628	336.0391513	320.9950683	225.2782895	248.4918233	217.3001766
BJA_RS06710	120.2852538	118.4634487	141.014827	105.9177721	102.333874	120.0040904	76.74631883	77.18812005	101.2191518
BJA_RS06715	90.22113959	78.8110999	93.7378755	47.24099709	49.24671325	81.05038171	22.33900356	22.18081376	56.94619495
BJA_RS06720	709.1560114	602.2362069	651.9007264	420.3296522	412.1455793	554.9078033	177.0158004	191.3720585	267.5762462
BJA_RS06725	115.850509	111.5295762	138.2508627	99.14848292	95.3789173	73.71679841	64.10461911	61.03893109	79.39533549
BJA_RS06730	98.14032676	116.5595718	98.18654187	119.6867945	107.2749374	140.4174846	225.854367	205.075243	179.1970856
BJA_RS06735	71.58945197	78.01194171	87.86774176	56.66039103	59.78452636	78.60585394	112.1750824	92.89258092	105.9299278
BJA_RS06740	102.3446952	79.37521156	88.97332748	111.3332035	108.024293	88.63794192	50.5988032	57.81465239	73.85079381
BJA_RS06745	93.24482924	88.18945625	108.0841665	106.0041886	100.0155551	91.46343506	80.5228266	84.08140553	89.25461448
BJA_RS06750	148.1895896	129.6751679	230.6199178	165.8331831	161.9076441	229.8491044	132.8178579	120.7992689	202.6675891
BJA_RS06755	25.37019597	26.91282713	23.29627066	22.95797237	25.64201189	15.68307425	7.392994016	6.94887649	7.962462105
BJA_RS06760	19.17883146	20.80161748	22.29597881	34.10569546	27.32806199	25.01672573	14.20991058	13.39743387	13.17349751
BJA_RS06765	84.72090415	84.75777699	103.4512358	121.2134852	120.5291646	125.8455594	66.0568816	74.57534249	82.08422976
BJA_RS06770	306.630927	270.9146249	256.7854466	380.6644979	356.1546657	313.1535312	247.5212802	242.432403	212.6727771
BJA_RS06775	21.45379796	22.63498038	26.63935131	17.02404225	17.91428228	17.71488954	23.04309823	23.15365646	27.7852408
BJA_RS06780	1.151881769	1.057709363	1.57940818	0.950581039	0.960111861	1.587355693	0.768103274	1.250797768	1.688375472
BJA_RS06785	1.843010831	1.950886159	2.132201043	2.390855341	2.271484159	2.793746021	2.912391582	2.251435983	2.438764571
BJA_RS06790	0.633534973	0.916681448	1.342496953	1.267441385	1.311372298	1.96832106	1.664223761	1.556548334	1.417401631
BJA_RS06795	31.61915457	30.81459945	34.35212792	34.07688998	29.06094681	33.08049265	21.76292611	23.12586096	26.5345923
BJA_RS06800	23.26801174	21.45974775	21.76950942	23.53408209	20.11551435	23.68334695	14.56195791	19.65142271	16.88375472
BJA_RS06805	113.4891513	98.95458711	119.7191401	104.7079417	99.64087727	118.6389645	66.50494184	71.18429076	77.47767446
BJA_RS06810	13.016264	16.2887242	14.76746648	18.83878787	18.49971634	15.65132714	11.16950178	11.70190801	12.58986155
BJA_RS06815	10.59731228	10.78863551	16.53113895	14.25871559	11.05299508	13.77824742	16.29019028	14.25909456	17.00881957
BJA_RS06820	5.500235449	8.532188865	6.4229266	5.530653318	9.109353997	9.8416053	10.43340281	9.478267532	10.94317436
BJA_RS06825	96.9308509	108.9440644	123.693984	130.4312408	129.989779	189.4032813	126.0969542	114.2951205	140.6354236
BJA_RS06830	121.8114971	115.3608346	112.4012155	223.3001277	217.1257847	271.5013178	98.79728367	104.3999204	127.3368613
BJA_RS06835	99.40739671	83.5120304	61.78118332	64.72592711	68.33186366	61.1131942	20.45074968	21.18017554	39.41627183
BJA_RS06840	794.8848121	695.0560797	614.7056637	410.5933979	371.7272117	244.1035585	133.6179654	138.1714601	194.1214911
BJA_RS06845	35.93871121	35.30398808	31.74610442	34.50897227	33.93175821	35.33453774	27.9077523	27.87889248	32.03744569
BJA_RS06850	6.738508351	6.863358536	7.818070492	8.382396435	8.219494224	8.381238062	7.905062866	7.282422561	11.10992749
BJA_RS06855	5.500235449	5.50008869	5.817486797	6.221984983	7.540390712	6.698641027	5.376722921	4.141530388	6.315774916
BJA_RS06860	5.154670918	6.25223757	4.869841889	8.872089698	8.828345648	9.778111072	6.784912257	7.476991103	6.711813607
BJA_RS06865	11.86438223	12.5749891	11.26644502	15.12288017	16.1579801	17.1751886	11.96960936	11.25717991	10.9640185
BJA_RS06870	80.31495638	82.90090944	70.3889579	114.1849466	113.7381295	99.59069621	100.7815505	106.0954462	85.71111041
BJA_RS06875	16.96145906	15.70110788	13.37232259	8.699256782	9.437197072	8.730456314	9.825321052	11.59072598	18.11355908
BJA_RS06880	29.11381172	26.46623874	19.71627878	27.48043367	25.05657783	20.69911824	23.7791972	22.93129242	19.8227787
BJA_RS06885	141.6526606	137.5492265	124.5626585	159.2655323	137.0149878	118.6389645	96.55698245	94.64369779	74.47611806
BJA_RS06890	148.1607926	141.6625407	122.1935462	396.9395975	360.5102951	307.0898325	214.2688093	204.4915373	146.5551598
BJA_RS06895	324.1395299	298.97918	243.7026822	223.847432	264.3117701	331.7573399	437.8188664	471.6897361	319.8116651
BJA_RS06900	94.31031988	90.5399215	75.20615285	76.39214896	73.1090056	119.3056539	139.6347744	143.2024467	102.1988264
BJA_RS06905	58.40040571	65.38994331	56.20060775	50.81287736	49.55113897	80.47893366	99.30935252	92.00312472	67.30573334
BJA_RS06910	62.71996235	59.98387323	54.9370812	47.29860807	48.14609722	78.70109528	97.58112015	86.44402353	80.18741287
BJA_RS06915	76.19697905	74.22769266	70.78380994	60.49152067	59.87819581	102.7336605	119.5360721	117.3248307	91.8184439
BJA_RS06920	31.12960482	38.17155569	30.16669624	35.57477525	37.84245774	34.35037721	72.61776373	74.43636496	49.92171922
BJA_RS06925	28.65305902	36.3852021	23.61215229	41.19184503	42.59618232	42.98559218	79.33866738	73.88045484	50.92223802
BJA_RS43545	0.719926106	1.104718668	1.026615317	1.613107218	1.24112021	1.301631669	2.68836146	2.334822501	1.14642779
BJA_RS43550	0.287970442	0.517102355	0.236911227	0.489693263	0.234173625	0.476206708	0.384051637	0.444728095	0.312662125
BJA_RS43555	3.110080778	3.243642048	3.527344936	2.304438883	3.161343932	4.031883461	2.496335642	2.001276429	2.376232146
BJA_RS06935	102.2583041	93.57202168	94.60654999	98.88923355	92.52199908	93.78097437	36.35688832	40.30348364	42.29276338
BJA_RS06940	6.680914263	6.792844578	10.52938787	3.427852838	2.716414045	3.111217159	3.168426007	3.807984316	3.43928337
BJA_RS06945	15.66559206	16.97035912	19.58466143	15.61257343	14.79977308	14.82590218	8.481140321	8.11628774	8.733695345
BJA_RS06950	21.2234216	16.89984516	20.69024716	17.1104587	19.6471671	19.84194617	8.001075775	10.06197316	10.85979779
BJA_RS06955	38.55924223	32.06034604	46.69783519	42.34406447	40.11394189	38.19177799	11.29751899	13.03609229	22.11563428
BJA_RS06960	218.1952042	172.3361123	209.1399665	246.9782372	247.1468434	198.4194617	72.48974652	72.07374695	96.25824607
BJA_RS06965	38.64563337	37.23136959	42.24916882	61.0388249	62.40727096	51.01761199	21.28286156	24.01531715	21.53199831
BJA_RS06970	23.46959105	22.18839198	29.42963909	40.03962558	39.41142102	29.71529858	10.01734687	11.14599789	12.4647967
BJA_RS06975	35.39156737	39.34678832	35.90521263	42.2864535	42.05758298	35.77899733	36.99697438	39.60859599	34.33030127
BJA_RS06980	21.19462456	18.40414292	18.97922163	20.4230896	19.34274139	17.49265974	9.505278021	12.1466361	12.38142013
BJA_RS06985	20.99304525	19.93194534	22.13803799	23.93735889	24.5179785	25.46118532	21.37887447	24.2654767	22.86602337
BJA_RS06990	81.32285293	78.90511851	77.70688247	56.66039103	55.31181013	54.12882915	68.00914409	71.74020088	65.82579929
BJA_RS06995	27.87553882	24.60937119	26.87626253	27.4228227	26.13377651	27.08028813	22.88307672	22.26420027	24.429334
BJA_RS07000	6.623320175	6.463779443	6.686161296	5.069765542	5.737253803	5.4922507	5.824783164	6.003829287	5.148502984
BJA_RS07005	54.08084908	51.02860062	52.93649751	54.644007	55.75674002	62.38307875	64.26464062	60.6219985	58.84301184
BJA_RS07010	497.9584889	513.6471715	461.6083641	629.3710643	583.2562468	504.3346509	715.7122302	743.2518293	496.1531034
BJA_RS07015	581.325932	553.2055017	475.7703908	642.3623385	612.1064374	578.1784378	770.2155584	793.2003536	559.7277353
BJA_RS07020	284.2556237	277.8955067	275.5540805	312.1938576	316.6964099	311.40744	292.8713777	310.5035971	262.3860549
BJA_RS07025	70.29358498	49.28925633	57.06928224	75.09590209	83.45947981	87.39980448	45.57412761	50.08750174	64.76274806
BJA_RS07030	91.89136816	114.1620973	144.3052607	137.7478342	141.5813734	274.4855465	222.2378807	194.7909058	227.9723771
BJA_RS07035	142.1998044	149.8421598	142.4889413	202.7042052	211.6929566	252.1355784	258.7227863	260.8052324	232.0369847
BJA_RS07040	129.3275257	165.4492491	158.5725813	110.1809841	165.7949262	139.9730251	177.9759295	169.7471549	149.077301
BJA_RS07045	117.5207375	125.13877	123.1411911	133.2829839	139.5440629	137.8459684	251.2337793	250.2429401	221.6982904
BJA_RS07050	27.81794473	30.27399245	28.13978908	55.62339353	60.1357868	45.58885552	29.79600619	29.90796441	27.09738413
BJA_RS07055	43.45473975	52.97948678	55.25296284	100.9344231	93.92704083	67.11339872	22.01896053	24.68240929	17.23810513
BJA_RS07060	359.0703446	352.0056761	484.0622838	495.0222775	479.1660707	713.8973496	247.5212802	249.1033244	370.9215004
BJA_RS07065	98.65867356	104.9952828	154.1765619	135.4722008	145.2110646	191.8795562	73.57789283	66.93157835	112.871027
BJA_RS07070	31.27359004	31.54324368	43.5653423	38.22487996	34.77478325	47.68416503	34.40462583	30.7974206	41.56321842
BJA_RS07075	136.2676133	147.1156201	174.9457794	172.0551681	162.7038344	206.8324469	159.5734553	161.3251166	192.4122714
BJA_RS07080	48.78219294	46.98580039	53.80517201	57.9566379	55.94407892	62.41482587	60.32811134	58.64851757	68.41047285
BJA_RS07085	33.86532402	37.41940681	41.67005249	40.06843107	39.3645863	48.44609577	44.71001143	45.05651516	54.15307997
BJA_RS07090	29.25779694	32.20137395	29.37699215	36.46774532	32.66722063	35.81074445	40.35742621	44.16705897	42.27191924
BJA_RS07095	28.27869744	31.16716924	31.14066462	39.72276524	35.9924861	39.68389234	61.28824044	57.3699243	50.42197862
BJA_RS07100	38.18488066	45.17594214	37.16873917	47.96113424	44.09489351	53.7796109	76.3622672	75.65936722	65.47144888
BJA_RS07105	216.755352	234.7644694	198.742196	278.2898006	263.3750756	253.0244975	378.1628454	331.2946355	271.7242304
BJA_RS07110	100.9624371	118.6984952	107.9788726	154.2821832	151.7679261	173.0852648	228.9907887	221.5301825	192.2872066
BJA_RS07115	192.9977905	204.1614118	161.7577211	304.4163764	322.8551762	326.201595	444.7638002	433.4987109	327.4614651
BJA_RS07120	100.0121346	120.1792883	103.4775593	132.0731535	126.9221045	125.3058584	168.2466214	165.4944425	136.8209457
BJA_RS07125	198.3828377	159.4555627	107.2681389	139.5337743	139.5206455	101.4637759	77.70644793	89.50152919	53.65282057
BJA_RS07130	42.30285798	46.82126782	31.87772177	41.8543712	46.90497701	37.74731839	16.70624622	20.985607	14.4658343
BJA_RS07135	40.4886442	40.21646046	29.56125644	53.11731624	52.1504662	36.66791652	15.10603106	14.84280018	13.42362721
BJA_RS07140	119.795704	152.7802414	239.991073	181.532173	185.6762669	231.2142303	528.5510657	408.9274837	413.1725755
BJA_RS07145	114.3242656	128.8054958	163.2844824	113.9545027	116.2672046	176.1329878	211.6124521	190.3992158	233.4752305
BJA_RS07150	320.7702758	297.1928265	289.4528725	410.7950363	388.4237911	388.2037084	256.0024205	253.4950143	229.8900381
BJA_RS07155	20.82026298	18.82722667	17.18922569	9.332977474	9.530866521	6.698641027	4.928662677	4.614053989	5.773827233
BJA_RS07160	202.3568299	171.4429355	165.337713	154.3397942	145.0003084	108.5751294	45.4461104	43.49996683	63.61632027
BJA_RS07165	1009.221212	868.9670036	909.6074945	932.0015006	969.5724753	1043.876851	649.2392927	682.1851028	722.2078194
BJA_RS07170	878.9721812	836.3895553	562.7694581	725.7830261	6077.063149	408.2361373	7752.8504	474.4970822	649.4200768
BJA_RS07175	248.4033036	275.1924717	268.9732131	217.8846963	265.5763077	324.2015268	417.5281382	411.9571938	450.5252773
BJA_RS07180	319.1288442	393.1623227	454.2904396	259.1341523	321.3096303	526.6211249	666.4576077	626.2605448	634.7041128
BJA_RS07185	34081.99298	24603.16596	18702.16711	23792.00641	30951.40707	17685.20599	26712.32757	20123.25143	21082.18173
BJA_RS07190	110.4942587	116.8416277	92.6059663	128.2420238	133.478966	126.5439959	206.2037249	219.8068611	199.4367472
BJA_RS43560	8.034375342	8.179619077	6.37027966	6.106763039	8.383415761	10.69877737	19.97068513	19.81819575	16.23758633
BJA_RS07200	227.3814613	208.8858469	233.0943239	218.6624445	239.2083575	244.0083172	163.5419888	154.8487637	220.0932915
BJA_RS07205	111.2141848	110.8479413	119.1137003	117.2671336	120.4354951	138.7983818	106.4463121	98.50727312	111.1618073
BJA_RS07210	295.8896295	273.4296228	246.8351751	300.9309126	280.3526634	257.7230704	198.618705	221.5857735	195.9349314
BJA_RS07215	61.04973378	58.00948242	57.35884041	56.25711422	57.04469495	62.31958453	53.79923351	51.33829951	51.214056
BJA_RS07220	19.95635166	22.49395246	25.40214823	23.706915	21.66106028	21.36580763	46.91830834	41.971214	37.43607838
BJA_RS07225	133.9638498	146.7630503	161.9683089	175.9151032	144.1104486	154.1957321	255.5223559	246.8518884	191.3075319
BJA_RS07230	23.06643243	23.29311065	23.50685842	25.03196736	23.72178817	19.65146349	31.20419552	32.04821837	25.5340735
BJA_RS07235	40.2294708	40.73356282	40.38020247	105.4280789	95.5662562	72.03420137	41.70160694	39.80316453	36.68568928
BJA_RS07240	17.33582063	20.47255234	21.45362778	36.87102212	36.3671639	32.9535042	25.89148121	24.34886322	22.40745226
BJA_RS07245	71.61824902	66.56517594	79.52320187	64.956371	65.24077181	56.89082805	41.95764136	46.640859	51.69347126
BJA_RS43565	49.24294565	39.2057604	38.14270755	40.96140114	43.9778067	29.46132167	22.11497344	23.84854411	29.61952526
BJA_RS07250	2490.685153	2173.73377	1815.740291	1738.958386	1723.026112	1302.806312	1593.814294	1910.051578	1715.889739
BJA_RS07255	771.7607856	663.4658267	477.797298	525.1816213	555.0851598	351.281815	474.943858	575.8672925	441.7082054
BJA_RS07260	41.55413483	39.6523488	37.64256163	118.7362134	120.4120778	104.9559585	48.99858805	49.8929332	42.41782823
BJA_RS07265	117.5783316	113.9035461	94.76449081	130.920934	141.0193567	133.1473956	203.1953204	199.2937777	158.2695674
BJA_RS07270	64.07342343	65.342934	49.30385869	66.94394954	67.06732609	67.36737563	102.8298259	93.05935395	71.95397693
BJA_RS07275	677.5656539	715.8812018	568.5079745	620.815835	582.4600565	437.3482407	468.2229543	475.1085834	456.1740397
BJA_RS07280	348.0986707	343.5910105	371.7137152	391.2073058	407.2747679	422.1731202	334.4769717	356.81091	346.2420367
BJA_RS07285	168.8370704	162.3936443	171.8132865	164.1336594	171.6258495	192.0065447	163.02992	168.3573796	181.3023439
BJA_RS07290	59.58108453	64.802327	66.20352622	68.21139092	76.08301063	84.35208155	61.80030929	60.78877153	68.36878456
BJA_RS07295	111.8189228	106.8521504	108.1894603	121.1558743	122.8943182	140.3857375	87.08370873	84.9152707	98.86376378
BJA_RS07300	162.8184881	171.6544773	219.985236	170.1828115	169.5885389	202.0703798	131.249647	127.1922353	169.8589102
BJA_RS07305	6.508131998	6.369760833	11.05585726	5.530653318	7.048626101	9.524134161	5.824783164	5.670283216	6.482528049
BJA_RS07310	13.2178433	14.52587526	20.34804205	9.188950044	10.72515201	16.34976364	10.62542863	12.98050128	16.25843048
BJA_RS07315	22.51928859	22.14138267	35.98418304	17.91701231	22.69142422	35.42977908	19.01055604	21.26356206	23.44965934
BJA_RS07320	71.58945197	81.42011633	89.10494483	85.35065511	80.29813588	104.9559585	86.6996571	89.89066627	82.93883957
BJA_RS07325	176.8714457	182.161057	178.2362131	229.3492798	224.057324	269.7552266	234.4635245	234.7608433	210.6300512
BJA_RS07330	26.63726592	26.23119221	29.37699215	30.70664811	29.06094681	25.27070264	15.36206549	17.39998673	17.19641685
BJA_RS07335	79.10548052	81.67866751	92.07949691	96.06629592	98.49342651	97.65412226	107.0863982	108.9583834	107.4515501
BJA_RS07340	143.7260478	148.3143574	182.1057632	178.3635695	175.8878094	205.8800334	124.0486788	130.638878	152.8500906
BJA_RS07345	149.4566596	145.2822572	173.0768131	170.9605596	168.6986792	183.0538586	130.4815437	129.6104443	162.6676813
BJA_RS07350	187.6703373	176.5434451	183.6062009	200.2269334	244.1962557	258.0087944	168.7266859	196.6532047	236.8311373
BJA_RS07355	240.1385519	224.5869548	249.3359047	285.3183391	307.2826302	342.9958183	250.2416459	264.3630572	289.1707769
BJA_RS07360	122.7330025	120.3673256	141.1464444	146.7351458	154.3204186	181.9427096	134.8021247	134.8082039	148.9105478
BJA_RS07365	347.1195712	329.3001818	375.2147367	406.8774902	416.1499483	457.5711522	328.8442143	373.5716001	416.6535472
BJA_RS07370	233.9759844	241.3927814	312.0384095	255.3030227	257.1226398	330.9001679	248.1933705	258.748365	284.0222739
BJA_RS07375	153.8050133	153.6029042	177.2622448	180.3223426	167.4107242	270.1044448	147.827876	149.5954131	175.7578023
BJA_RS42190	80.74691204	75.12086945	91.42141016	96.55598918	99.00860848	144.703345	64.77670947	73.82486383	87.89974528
BJA_RS07380	224.8473214	200.6357139	201.4798369	245.1058806	265.7168118	258.9294607	179.1920931	172.3321369	201.5420055
BJA_RS07385	202.5296121	203.2917396	221.8278789	264.6648057	254.2657216	313.3440139	199.4508169	210.8011172	200.9583695
BJA_RS07390	253.4715834	255.4955729	239.7015148	290.3592992	287.5183763	314.5186571	235.5836751	247.4633896	211.7973232
BJA_RS07395	848.4473144	884.2215231	992.2105423	1193.123231	1253.882673	1264.265316	1139.737242	1127.469108	1315.307025
BJA_RS07400	125.1231572	137.2906754	147.6483414	204.173285	214.5498749	325.2491816	284.774289	229.7020612	300.50999
BJA_RS07405	139.6080705	164.7911188	240.1226903	280.1333517	346.6003818	976.2872457	995.0457877	809.5997021	1022.009109
BJA_RS07410	22.7208679	22.94054086	23.66479923	33.67361317	38.2405529	34.41387144	109.1026693	150.9018019	91.52662592
BJA_RS07415	6.709711307	6.675321316	5.712192918	7.691064771	7.048626101	7.460571759	15.93814294	21.51372161	13.92388661
BJA_RS07420	3.167674866	3.925276971	2.790287785	3.19740895	2.880335583	3.269952729	9.409265111	10.70126979	8.045838671
BJA_RS07425	2.505342849	2.091914074	2.290141861	2.563688257	2.575909871	2.984228704	6.976938076	7.671559645	6.461683907
BJA_RS07430	2.735719203	2.350465252	1.921613286	3.168603464	2.388570971	2.666757565	6.624890742	8.977948425	6.044801074
BJA_RS07435	18.68928171	24.09226883	22.61186045	20.30786765	19.60033238	20.79435958	21.57090029	24.62681828	22.34491983
BJA_RS07440	13.62100192	15.74811719	14.45158485	18.11865071	17.53960448	15.42909734	11.68157063	12.17443161	13.04843266
BJA_RS07445	9.733400952	8.532188865	9.055273567	12.41516448	12.90296672	8.444732289	5.088684193	7.615968633	7.566423414
BJA_RS07450	15.89596842	15.08998692	16.21525732	17.36970808	16.46240581	15.81006271	13.02575136	13.86995747	13.63206863
BJA_RS07455	107.7009454	98.88407315	84.99848356	126.6289166	128.3973984	105.3369238	78.82659853	89.47373368	83.83513766
BJA_RS07460	47.60151412	48.0200051	38.11638408	38.36890739	39.48167311	30.06451683	22.6910509	24.7102048	23.4288152
BJA_RS07465	179.4343826	166.0133607	151.1493628	130.3160188	132.8701146	104.9877056	81.77099442	92.53123934	83.3557224
BJA_RS07470	55.69348355	58.52658477	54.80546385	49.63185243	45.4765179	43.90625848	39.71734015	43.47217132	44.98165765
BJA_RS07475	50.30843628	46.37467942	47.72445051	45.85833376	50.90934599	48.47784288	44.58199422	42.52712412	46.94100696
BJA_RS07480	203.8542762	212.1529936	272.4742346	144.6899563	140.2934185	205.2450912	160.8856317	173.2215931	179.1345532
BJA_RS07485	21.02184229	20.23750582	18.97922163	21.54650355	27.77299188	33.93766473	33.0924494	38.94150385	37.20679282
BJA_RS07490	72.48216034	85.3924026	72.44218853	73.05071258	72.24256319	100.7018452	129.3293888	109.4587025	105.3046035
BJA_RS07495	38.67443041	46.98580039	68.28308032	75.9024557	79.43169347	131.2425687	110.6388758	100.202799	132.0684814
BJA_RS07500	23.09522948	21.41273845	36.77388713	7.172566022	6.322687864	8.571720745	7.777045653	12.00765857	8.546098071
BJA_RS07505	37.40736046	34.22277407	55.12134549	8.843284212	7.985320599	12.73059266	9.793316748	15.03736872	10.31785011
BJA_RS07510	21.36740682	23.34011995	24.24391557	7.201371508	7.376469175	7.079606393	11.74557924	16.06580244	8.754539487
BJA_RS07515	48.46542545	46.1396329	81.7606968	17.7441794	15.17445087	23.58810561	12.67370403	13.39743387	10.9640185
BJA_RS07520	46.79519689	39.79337672	89.71038464	17.19687516	16.13456274	24.69925459	12.22564378	14.75941366	12.65239397
BJA_RS07525	54.71438405	60.80653607	56.12163734	120.8102084	131.6992465	182.7998817	148.5319707	162.4369368	125.8569272
BJA_RS07530	8.898286669	8.062095814	11.26644502	8.065536089	9.273275534	10.47654758	13.08975997	12.78593274	11.17245992
BJA_RS42195	17.65258812	19.72040346	14.13570321	8.756867754	8.617589385	5.016043991	8.417131715	12.20222712	8.337656654
BJA_RS07535	41.7269171	48.30206093	65.67705683	17.51373551	17.11809196	16.00054539	29.12391582	31.38112623	21.57368659
BJA_RS07540	422.7118124	411.6839889	365.7382876	661.4891812	642.9705211	538.2723157	736.066967	824.4702978	596.8094633
BJA_RS07545	95.23182529	144.3890804	34.53639221	479.9282028	445.8899986	226.4204161	287.1746117	335.880894	146.4509391
BJA_RS07550	43.62752202	65.53097122	14.45158485	241.4475839	230.2160903	124.6391691	152.5965172	168.051629	68.38962871
BJA_RS07555	59.26431704	85.27487934	49.61974033	170.5860883	159.964003	125.2106171	107.6944799	115.5459183	91.15143137
BJA_RS07560	15.57920093	20.63708491	10.34512358	53.43417659	50.67517236	36.35044538	25.63544678	31.21435319	22.63673782
BJA_RS07565	162.732097	193.0672158	95.89640001	550.4152271	552.6731714	379.9177117	288.7428226	355.9770448	251.7138544
BJA_RS07570	21.16582751	31.09665528	15.24128894	79.24389207	72.89824934	53.46213976	42.3096887	49.00347701	34.85140481
BJA_RS07575	54.25363134	86.23857009	43.64431271	205.3255044	186.8003003	161.4023269	98.70127076	120.9938374	96.5709082
BJA_RS07580	78.12638102	100.9524826	59.46471798	264.8376386	252.8138451	181.6569856	142.8032004	157.5171323	103.9497343
BJA_RS07585	60.56018403	62.49887105	53.48929037	96.12390689	84.70060002	66.8276747	51.49492369	61.98397829	41.20886801
BJA_RS07590	37.66653386	44.47080257	30.48257788	67.52005926	67.30149971	47.20795832	36.99697438	39.30284543	25.95095634
BJA_RS07595	61.53928353	74.97984154	58.62236696	125.9087794	117.2975686	78.66934817	54.66334969	70.85074469	48.73360314
BJA_RS07600	127.3405296	122.8118094	105.1885848	139.4473579	151.2761615	160.5134077	186.6490957	169.0522672	130.2550411
BJA_RS07605	89.24204009	104.1961246	124.6416289	126.2256398	157.4817625	174.0059311	130.8015868	135.3919095	146.721913
BJA_RS07610	222.3995726	222.1189663	251.1522241	389.5653931	393.0604289	434.93546	270.8524171	288.2393968	291.5678532
BJA_RS07615	97.30521248	130.1217563	89.34185606	239.0279231	215.6036562	238.2303425	181.4323943	207.4100655	159.1658655
BJA_RS07620	119.2773572	129.8397005	152.2549486	137.4597793	137.8580128	190.419189	116.8157063	121.0494285	131.8183517
BJA_RS07625	95.57738982	115.5018625	182.658556	150.1629987	150.3160496	253.2467273	138.7386539	137.4209815	202.4383036
BJA_RS07630	243.2774297	217.5590637	235.5687301	278.9811322	262.3212943	224.6425777	81.5789686	90.05743931	93.73610494
BJA_RS07635	171.9759482	151.5579994	148.2274577	201.8400406	205.5341903	111.813335	24.38727896	23.70956658	29.74459011
BJA_RS07640	30.38088167	27.24189227	21.50627472	16.27509961	15.83013702	8.539973631	3.71249916	5.22555512	5.502853392
BJA_RS07645	42.85000182	49.75934938	34.22051057	26.76029652	27.89007869	13.74650031	16.22618167	15.73225637	13.79882176
BJA_RS07650	117.9238962	106.1940201	157.0194966	32.31975533	33.04189843	31.68361964	29.79600619	43.30539828	35.05984623
BJA_RS07655	325.9825408	298.2505358	337.7827628	281.8328753	291.4290758	249.4370737	219.9335709	225.6439174	211.7347907
BJA_RS07660	152.336364	151.7695413	171.3394641	164.4217143	160.5728544	228.1665074	163.5739931	155.4046738	162.8969669
BJA_RS07665	296.0912088	281.2331674	281.2662734	502.6269258	506.7985584	525.1607576	687.6124521	680.6285544	583.8027189
BJA_RS07670	186.0289058	194.5950182	232.1203556	207.0538336	212.5593991	285.1208297	176.3437101	182.060564	202.792654
BJA_RS07675	10.7412975	12.55148445	12.81952973	15.29571308	14.98711197	15.68307425	19.77865932	18.56739798	16.27927462
BJA_RS07680	255.832941	252.040389	230.7252117	302.8032692	316.6964099	335.9162119	390.3244806	392.7782947	347.0549582
BJA_RS07685	177.8793423	175.0861566	163.6530109	211.5186839	189.750888	179.3394463	238.0480065	238.7356007	186.3674704
BJA_RS07690	14.80168074	10.95316807	11.42438584	14.92124176	15.71305021	10.12732932	7.585019835	8.199674258	8.295968371
BJA_RS07695	245.408411	197.0395021	221.327733	259.825484	254.7106515	233.9444821	165.2702212	168.7187212	154.9345048
BJA_RS07700	177.9369363	147.5151992	136.4082198	187.9846018	226.8439902	139.8777837	241.4084583	242.2378344	237.081267
BJA_RS07705	111.3869671	104.9952828	99.23948066	124.4973106	111.2324717	113.9721388	99.56538694	99.09097874	89.98415944
BJA_RS07710	29.7473467	31.84880416	38.90608817	29.55442867	28.35842594	39.33467408	28.77186849	28.82393968	35.18491108
BJA_RS07715	134.107835	128.7819912	142.5415883	132.044348	129.4511797	139.8777837	105.5501916	117.7139677	122.0632934
BJA_RS07720	228.9940958	228.8648016	221.4067034	243.0318857	221.2940753	232.4523678	184.3767902	192.1503327	176.3831265
BJA_RS07725	1.468649256	1.245746584	1.553084711	0.691331665	0.843025049	1.015907644	0.768103274	0.861660685	0.667012532
BJA_RS07730	12.7570906	10.67111224	13.66188076	6.740483732	7.118878188	10.73052449	6.208834801	6.226193335	7.795708972
BJA_RS07735	18.97725215	16.03017302	19.63730837	16.53434898	19.29590667	25.04847284	18.21044846	17.42778224	20.48979123
BJA_RS07740	499.5999205	544.4382663	1021.140035	721.6926471	786.8702134	1518.432709	812.1731998	905.3830156	1481.747496
BJA_RS07745	748.2336004	900.0401543	1692.625423	1049.412662	1127.803593	2543.959729	1455.971761	1441.669508	2641.68229
BJA_RS07750	203.1919441	204.3729537	193.4511786	253.8051374	264.3820222	245.4686844	364.6890338	363.2594674	324.06387
BJA_RS07755	147.124099	142.5087082	172.3660794	140.8012157	144.7427174	165.4659575	137.3304646	136.8928668	161.5004094
BJA_RS07760	123.2801464	106.6171038	122.9569268	112.6294504	102.6382997	103.1781201	80.01075775	82.0801291	77.81118073
BJA_RS07765	210.2184229	167.212098	197.9524919	186.4867166	186.6363788	178.990228	130.6415653	137.61555	130.7344563
BJA_RS07770	483.8191402	386.2754595	295.928446	641.6998123	657.5127032	452.8725794	421.0486116	469.8552327	328.8163343
BJA_RS07775	338.3940668	271.5492506	232.1203556	424.3624202	410.6702855	302.9309605	272.5166409	295.6885924	211.5888817
BJA_RS07780	1237.063426	935.5086749	827.7415038	1576.927527	1524.891809	960.6359186	879.3822363	876.3923029	588.7219364
BJA_RS07785	359.0703446	353.0398808	311.8804687	495.0798884	479.3299922	477.9527993	657.5604115	630.0685291	482.6044113
BJA_RS07790	56.55739488	52.25084255	61.91280066	49.487825	44.11831088	45.7793382	69.89739797	67.626466	61.61528267
BJA_RS07795	39.4519506	42.21435592	46.01342498	33.96166803	31.0045879	32.57253883	63.14449002	55.72998945	50.29691377
BJA_RS07800	57.56529143	55.68252182	42.24916882	53.72223145	60.81489031	43.90625848	51.36690647	53.617531	48.44178516
BJA_RS07805	18.25732605	17.25241495	17.45246039	17.83059585	17.07125723	22.41346239	19.97068513	18.56739798	22.57420539
BJA_RS07810	62.05763033	58.92616387	64.33455987	70.83269015	72.07864165	73.87553398	85.03543334	83.66447294	81.83410006
BJA_RS07815	77.89600466	74.36872057	75.04821203	123.9788119	122.8006487	138.8618761	127.4411349	121.5219521	97.21707659
BJA_RS07820	69.08410912	65.55447588	53.62090772	127.2338318	119.9203132	130.9885918	125.0408122	118.9091745	82.29267118
BJA_RS07825	18.68928171	19.95544999	14.5832022	37.59115927	42.19808715	31.46138985	36.54891414	36.96802293	23.57472419
BJA_RS07830	96.06693958	90.84548199	123.0095738	101.8561986	95.87068191	120.9565038	81.64297721	87.25009321	105.221227
BJA_RS07835	223.7242367	222.6360687	277.265106	273.6233118	264.499109	350.5198842	260.066967	260.7496414	295.4865518
BJA_RS07840	151.5012497	151.3699622	136.1186617	143.0192382	150.4097191	162.0372692	233.5353997	266.1697651	224.1578991
BJA_RS07845	116.9447966	119.7091953	107.1101981	90.67967003	84.16200068	99.1144895	184.568816	166.9120133	157.8109963
BJA_RS07850	57.04694463	61.44116169	61.14942004	44.90775272	41.542401	51.14460044	78.92261144	79.55073805	85.39844828
BJA_RS07855	84.72090415	78.43502546	80.20761208	66.77111662	65.40469335	75.24065987	105.806226	96.42261017	111.4536253
BJA_RS07860	4.693918211	4.700930504	5.212046995	5.329014916	4.19170788	5.397009358	16.06616016	14.12011703	15.71648279
BJA_RS07865	103.4101859	91.36258434	72.88968752	116.2301361	114.9089976	102.5431778	127.9532038	123.606615	98.36350438
BJA_RS42795	0.172782265	0	0.052646939	0.057610972	0.117086812	0	0.224030122	0.055591012	0.104220708
BJA_RS07875	59.75386679	57.28083819	41.11725962	67.00156051	64.70217248	51.36683024	82.09103745	73.49131776	66.13846141
BJA_RS07880	0.259173398	0.587616313	0.447498984	0.345665832	0.398095162	0.285724025	0.640086062	0.861660685	0.729544957
BJA_RS07885	3.340457132	3.502193225	2.895581664	3.658296726	3.161343932	2.666757565	3.008404491	2.918528126	2.980712254
BJA_RS07890	2.102184229	2.350465252	1.57940818	3.168603464	3.114509207	2.412780654	2.816378673	2.807346102	2.105258305
BJA_RS07895	3.772412795	4.089809538	3.764256163	4.810516167	4.332212055	4.571584397	3.104417401	3.891370834	4.273049035
BJA_RS07900	1.871807875	2.538502472	1.684702059	1.81474562	1.967058447	2.000068174	2.816378673	2.418209018	3.230841954
BJA_RS07905	5.327453184	5.147518902	5.106753116	5.184987486	5.948010065	6.095445863	5.696765952	6.420761877	7.337137856
BJA_RS43570	2.130981274	2.115418727	3.501021466	1.872356592	2.341736246	2.761998907	3.232434613	2.61277756	3.18915367
BJA_RS07910	0.604737929	1.104718668	1.658378589	0.864164581	0.843025049	1.079401872	1.632219458	1.000638215	1.375713348
BJA_RS07915	1.180678814	1.292755889	0.684410211	1.469079788	1.381624385	1.111148985	1.312176427	1.389775298	1.750907897
BJA_RS07920	1.411055168	1.645325676	1.474114302	1.469079788	2.060727897	1.841332604	3.232434613	3.140892173	2.834803262
BJA_RS07925	21.13703047	23.55166182	25.74435334	24.3406357	25.82935079	27.61998907	32.80441068	30.51946554	34.16354814
BJA_RS07930	98.77386173	91.95020066	113.3488604	97.36254279	94.88715269	92.003136	75.11409937	68.32135365	78.79085538
BJA_RS07935	41.35255552	40.26346977	44.56563415	36.75580018	35.64122566	40.41407596	45.4461104	39.88655105	40.02075194
BJA_RS07940	6.335349732	6.040695697	7.15998375	4.666488737	5.71383644	5.809721838	11.20150608	9.617245062	9.108889895
BJA_RS07945	9.099865979	8.062095814	9.134243976	9.793865251	9.694788059	12.06390327	12.54568681	11.97986307	13.77797762
BJA_RS07950	11.0004709	11.6818123	10.45041746	12.06949865	12.80929727	10.9845014	20.51475829	21.56931262	18.11355908
BJA_RS07955	4.175571414	4.136818843	4.159108208	3.946351586	3.676525906	3.428688298	6.176830498	5.475714674	6.315774916
BJA_RS07960	5.327453184	6.228732918	7.291601099	4.896932625	5.760671165	5.587492041	14.56195791	11.72970351	13.29856236
BJA_RS07965	1.411055168	1.739344286	2.053230634	1.641912704	1.568963285	2.53976911	3.20043031	2.501595536	4.293893177
BJA_RS07970	4.175571414	3.854763013	4.290725556	3.831129642	3.23159602	3.904895006	6.432864923	6.087215805	7.066164014
BJA_RS07975	1.785416743	2.679530387	4.00116739	1.929967564	1.756302185	3.269952729	3.072413098	3.196483185	5.085970559
BJA_RS07980	277.8050858	275.239481	335.439974	275.1500026	296.5574782	362.0758337	226.0143885	217.5554251	291.2968794
BJA_RS07985	102.5174775	102.8798641	117.1131166	89.23939573	94.46564017	96.95568576	67.43306663	64.3465963	90.69286026
BJA_RS42800	79.30705983	60.61849885	67.86190481	65.07159295	64.39774677	61.43066534	33.57251395	32.54853748	49.29639497
BJA_RS07995	25.68696346	20.75460817	22.11171452	19.01162078	21.3332172	19.17525678	10.78545014	10.17315518	18.30115636
BJA_RS08000	547.4318109	471.4563202	520.8888178	418.1116298	423.2454091	414.4903187	134.6100988	151.1241659	254.7362549
BJA_RS08005	732.0784586	626.0464199	684.5681522	514.6964244	527.8273499	519.9224838	198.4266792	223.1145263	343.9074928
BJA_RS08010	913.8741989	912.098041	1080.157254	737.5644699	826.1177129	815.3611255	696.4136354	737.6927282	1008.98152
BJA_RS08015	14.74408665	16.07718232	16.24158079	10.22594754	12.4112021	16.4767521	20.51475829	19.17889911	22.46998468
BJA_RS08020	4.319556636	6.017191045	4.422342905	2.333244369	3.13792657	4.285860372	5.88879177	6.059420299	5.878047941
BJA_RS08025	0.547143841	0.56411166	0.552792863	0.43208229	0.351260437	0.730183619	1.34418073	1.361979792	1.375713348
BJA_RS08030	22.23131815	22.39993385	25.95494109	9.0737281	10.81882146	11.96866193	10.68943724	10.31213271	16.5710926
BJA_RS08035	9.790995041	9.260833093	8.607774582	4.522461307	4.777141942	6.158940091	8.961204868	10.08976866	9.338175453
BJA_RS08040	7.688810811	8.015086509	7.528512326	4.724099709	5.151819741	5.33351513	7.008942379	6.003829287	7.087008156
BJA_RS08045	12.41152607	10.76513085	12.87217667	9.304171988	9.296692897	12.09565038	9.697303839	10.7290653	13.54869206
BJA_RS08050	13.53461079	13.67970777	14.97805424	11.20533407	14.91685989	13.23854648	18.40247428	18.6507845	20.01037597
BJA_RS08055	22.20252111	23.66918509	22.87509514	20.25025668	20.04526227	24.38178345	24.29126605	21.31915307	25.6799825
BJA_RS08060	35.36277032	29.16927378	33.74668812	28.71906957	37.09310214	39.27117986	34.30861292	28.85173519	35.93530018
BJA_RS08065	52.66979391	49.66533077	48.1719495	36.06446851	44.51640604	49.96995723	33.63652256	36.91243191	41.29224458
BJA_RS08070	13.18904626	13.35064263	12.97747055	12.32874802	12.55170628	13.77824742	13.53782021	11.70190801	14.75765228
BJA_RS42805	1.727822654	2.068409422	2.237494922	1.497885274	2.107562621	2.349286426	3.008404491	2.446004524	2.730582554
BJA_RS08075	3.628427574	3.055604828	3.658962284	3.427852838	3.887282168	4.000136348	4.512606737	4.308303424	5.878047941
BJA_RS08080	16.55830044	18.33362897	22.32230228	17.62895745	16.345319	25.23895553	26.30753715	23.54279355	31.24536831
BJA_RS08085	2.678125114	3.337660658	2.711317376	4.032768045	3.723360631	4.92080265	5.05667989	4.725236013	5.002593993
BJA_RS08090	9.44543051	7.356956239	6.870425584	5.040960056	6.463192039	5.523997813	2.656357157	4.780827025	6.857722598
BJA_RS08095	2.966095556	3.126118785	3.606315345	2.736521173	3.910699531	2.888987362	6.176830498	5.114373096	6.565904615
BJA_RS08100	20.44590141	20.42554304	21.63789207	19.21325918	21.91865126	16.60374055	17.44234519	15.03736872	21.96972528
BJA_RS08105	77.464049	70.27891103	67.46705276	66.56947822	66.64581356	59.77981542	68.80925166	63.76289067	65.32553989
BJA_RS08110	160.9754773	162.7697187	158.3093466	144.2866795	142.6351547	132.417212	146.8357426	131.5283342	156.0809326
BJA_RS08115	35.30517623	37.7719766	45.22372089	33.24153088	32.26912547	40.35058173	40.86949506	34.60540492	52.8190549
BJA_RS08120	97.10363317	103.561499	102.5825613	76.07528861	81.98418597	59.36710294	97.99717609	90.14082583	89.60896489
BJA_RS08125	2.418951716	2.844062955	2.132201043	1.296246871	2.388570971	1.460367238	5.824783164	4.447280953	5.627918242
BJA_RS08130	5.442641361	5.570602647	7.15998375	4.637683251	4.683472492	4.444595942	9.313252202	8.727788871	8.79622777
BJA_RS08135	47.9758757	61.11209655	35.16815548	98.86042806	97.41622784	55.17648391	69.57735494	78.43891782	90.7137044
BJA_RS08140	64.27500274	88.37749347	37.37932693	149.0395847	146.8736974	72.82787922	87.56377328	94.72708431	117.5192705
BJA_RS08145	23.26801174	28.79319934	14.50423179	41.88317669	45.96828251	28.57240248	28.8678814	34.02169929	43.39750289
BJA_RS08150	19.26522259	26.20768756	11.26644502	38.28249094	36.90576324	22.79442776	24.16324884	29.01850822	35.58094977
BJA_RS08155	63.41109141	84.4522165	47.6454801	105.5721063	105.5420526	66.85942181	72.10569488	82.69163023	96.40415506
BJA_RS08160	125.2959395	112.8928461	87.657154	59.5985506	67.53567334	50.19218703	80.84286963	96.0890641	85.46098071
BJA_RS42810	3.772412795	3.502193225	4.132784738	1.181024927	1.568963285	3.238205615	6.688899348	6.698716936	5.690450667
BJA_RS42585	0.719926106	1.222241931	1.105585726	0.662526179	0.702520874	1.142896099	2.208296914	2.307026995	2.438764571
BJA_RS08170	2.015793097	2.303455947	2.263818392	2.477271799	2.341736246	3.492182526	1.888253883	1.639934852	2.688894271
BJA_RS08175	9.013474846	7.309946934	6.738808236	8.699256782	7.165712913	6.063698749	10.65743293	9.255903484	8.900448478
BJA_RS08180	2.793313291	2.632521082	1.763672468	2.275633397	2.365153609	1.936573946	3.584481947	3.696802293	3.355906803
BJA_RS08185	1.267069946	0.987195406	1.447790832	1.267441385	1.124033398	1.365125896	1.504202246	1.30638878	1.604998906
BJA_RS08190	0.921505416	1.198737278	1.289850014	1.411468816	0.960111861	1.111148985	1.248167821	1.917889911	1.208960215
BJA_RS08195	0.287970442	0.258551178	0.157940818	0.259249374	0.585434062	0.253976911	0.768103274	0.639296637	0.562791824
BJA_RS08200	0.892708371	0.634625618	0.473822454	0.806553609	0.819607686	0.888919188	0.800107577	0.806069673	0.792077382
BJA_RS08205	0.374361575	0.211541873	0.157940818	0.403276804	0.398095162	0.888919188	0.640086062	0.639296637	0.333506266
BJA_RS08210	7.228058104	5.946677087	6.738808236	4.954543598	6.603696214	3.777906551	4.768641162	5.698078722	4.356425602
BJA_RS08215	5.039482741	4.301351411	3.422051057	4.983349084	5.456245453	2.857240248	4.832649768	4.753031519	4.106295902
BJA_RS08220	1.123084725	0.893176796	0.76338062	1.238635899	1.217702848	1.047654758	1.184159215	1.16741125	1.27149264
BJA_RS08225	1.843010831	1.551307066	1.474114302	2.045189508	2.130979984	1.301631669	2.016271095	1.890094405	2.29285558
BJA_RS42815	0.892708371	1.245746584	0.894997969	0.662526179	1.006946586	0.507953822	1.184159215	1.02843372	1.250648498
BJA_RS08235	44.4626363	40.38099303	44.35504639	40.81737371	39.13041267	35.62026176	33.0604451	34.16067682	40.29172578
BJA_RS43810	30.40967871	31.54324368	40.90667187	32.29094984	28.14766968	33.8741705	49.38263968	41.4986904	53.8195737
BJA_RS08245	135.1733256	140.7223546	167.2330028	122.4809266	135.9846238	160.1006952	199.8028643	191.6778091	250.8592446
BJA_RS08250	16.4719093	17.20540564	22.63818392	14.89243628	16.69657943	19.77845194	27.71572648	21.18017554	31.68309529
BJA_RS08255	7.429637413	8.226628382	5.291017404	9.21775553	8.570754661	6.127192977	13.31379009	13.00829679	10.23447354
BJA_RS08260	19.78356939	22.23540128	23.45421148	18.17626169	18.68705524	21.08008361	27.10764473	26.87825426	28.88998031
BJA_RS08265	3.167674866	3.17312809	4.053814329	2.275633397	2.552492508	4.666825739	5.152692799	5.36453265	6.982787448
BJA_RS08270	7.228058104	7.968077204	14.26732056	9.160144558	11.59159442	13.77824742	12.12963087	11.646317	18.55128606
BJA_RS08275	16.15514182	16.35923815	20.4796594	20.01981279	20.25601853	22.76268064	32.80441068	27.54534641	33.95510672
BJA_RS08280	6.018582246	5.124014249	7.423218447	6.538845329	7.797981699	7.047859279	11.00948027	11.84088554	12.9650561
BJA_RS42825	0.460752708	0.56411166	0.76338062	0.403276804	0.491764612	0.603195164	0.544073153	0.861660685	0.917142232
BJA_RS08290	0.345564531	0.47009305	0.263234697	0.460887777	0.772772961	0.825424961	0.288038728	0.861660685	0.917142232
BJA_RS08295	0.575940885	0.540607008	0.684410211	0.720137151	0.819607686	0.857172074	1.216163518	1.528752828	1.375713348
BJA_RS08300	0.806317239	0.940186101	0.710733681	0.633720693	1.311372298	0.634942277	1.152154912	0.806069673	0.89629809
BJA_RS08305	1.843010831	1.480793109	1.526761241	0.950581039	1.170868123	1.206390327	1.824245277	1.723321369	1.104739507
BJA_RS08310	1.526243345	1.433783804	0.76338062	1.094608469	1.170868123	1.206390327	2.592348551	2.084662947	2.001037597
BJA_RS08315	0.431955664	0.329065135	0.421175515	0.460887777	0.538599337	0.634942277	0.384051637	0.500319107	0.500259399
BJA_RS08320	0.74872315	0.799158186	0.78970409	0.748942637	0.725938236	0.666689391	0.832111881	1.195206756	0.937986374
BJA_RS08325	3.340457132	3.619716488	3.15881636	4.003962558	3.255013382	3.015975818	4.256572312	3.946961846	3.877010344
BJA_RS08330	1.641431522	1.504297761	2.000583695	1.181024927	0.655686149	1.301631669	3.584481947	3.502233751	4.106295902
BJA_RS08335	29.31539103	38.82968596	24.63876761	29.06473541	29.15461626	18.73079718	57.73576279	36.74565888	44.27295683
BJA_RS08340	6.277755644	5.852658477	6.238662312	4.781710681	4.706889855	4.730319967	9.825321052	8.950152919	10.69304466
BJA_RS08345	19.0060492	17.04087308	15.74143486	11.11891761	11.24033398	10.22257067	14.72197943	13.20286533	16.00830078
BJA_RS08350	20.58988663	18.6626941	12.63526544	13.42335649	17.14150932	12.79408689	33.41249244	30.21371498	19.1766103
BJA_RS08355	4.866700476	4.583407241	3.737932693	2.707715687	3.653108544	3.206458501	5.600753042	6.003829287	5.106814701
BJA_RS08360	0.230376354	0.446588398	0.342205106	0.14402743	0.117086812	0.158735569	0.41605594	0.361341577	0.354350408
BJA_RS08365	2.620531026	2.632521082	2.527053088	2.621299229	2.927170308	2.127056629	2.976400188	2.696164078	2.29285558
BJA_RS08370	21.77056544	19.64988951	18.53172265	19.01162078	21.12246094	20.25465865	25.57143818	32.60412849	33.03796449
BJA_RS08375	2.015793097	1.598316371	1.263526544	1.181024927	0.960111861	1.142896099	3.552477644	2.61277756	3.293374378
BJA_RS08380	4.780309343	4.724435156	5.475281691	5.30020943	3.629691181	5.174779561	8.769179049	7.615968633	8.170903521
BJA_RS08385	4.924294565	4.254342106	5.60689904	4.781710681	3.699943269	5.428756472	5.664761649	5.475714674	6.336619057
BJA_RS43575	5.039482741	4.395370021	4.317049026	3.139797978	3.887282168	3.36519407	4.064546494	3.891370834	3.522659936
BJA_RS42830	79.47984209	69.33872493	58.12222103	59.48332866	56.34217408	39.20768563	40.16540039	38.74693531	54.00717098
BJA_RS42835	47.31354368	53.77864496	44.51298721	45.22461307	47.04548118	35.49327331	96.46096954	93.17053597	86.6074085
BJA_RS08395	2.562936937	3.54920253	3.15881636	2.995770547	3.04425712	4.444595942	14.24191488	11.81309003	10.27616183
BJA_RS08400	5.269859095	5.359060774	3.816903102	4.436044849	4.238542605	3.93664212	14.88200094	13.20286533	10.40122668
BJA_RS43580	48.20625205	41.69725357	40.353879	41.79676023	40.86329749	38.89021449	25.05936933	25.96100257	29.91134325
BJA_RS43585	11.720397	12.41045653	14.89908383	12.64560837	11.49792497	9.460639933	5.728770255	5.50351018	8.045838671
BJA_RS08415	8.523925094	9.61340288	10.71365216	10.48519692	8.406833123	8.28599672	3.776507766	3.391051727	5.106814701
BJA_RS08420	62.89274461	61.18261051	63.86073742	61.73015657	67.44200389	58.1289655	33.18846231	34.4942229	44.12704784
BJA_RS08425	21.88575362	23.69268974	24.27023904	20.13503474	21.1458783	20.03242885	15.71411282	18.12266989	18.11355908
BJA_RS08430	46.65121166	45.62253054	27.4290554	43.15061808	47.72458469	26.0961276	49.06259665	48.41977138	32.03744569
BJA_RS08435	18.51649944	17.08788238	10.89791644	14.74840885	15.68963285	8.825697656	17.28232367	16.89966762	8.400189079
BJA_RS08440	21.85695658	21.8828315	9.792330717	22.43947362	18.38262953	7.555813101	34.37262153	37.21818248	14.19486045
BJA_RS08445	33.86532402	36.85529515	14.89908383	33.73122414	33.90834084	15.77831559	67.1130236	66.73700981	31.91238084
BJA_RS08450	7.084072882	7.991581857	4.317049026	8.151952547	7.704312249	4.444595942	17.12230216	17.53896426	7.566423414
BJA_RS08455	13.2178433	12.03438209	7.528512326	11.78144379	10.65489992	7.841537126	21.6989175	21.01340251	13.94473075
BJA_RS08460	2.879704424	3.17312809	2.026907165	2.506077285	2.692996683	3.174711387	10.72144154	8.533220329	7.107852298
BJA_RS08465	0.431955664	0.916681448	0.552792863	0.835359095	0.819607686	0.952413416	2.336314126	2.029071935	1.709219614
BJA_RS08470	9.647009819	11.25872856	8.449833764	12.27113705	11.91943749	11.6829379	18.43447859	16.37155301	15.42466481
BJA_RS08475	264.8752129	399.4380649	177.4201856	300.2107754	290.5626334	167.9104853	1163.900491	1183.921781	831.8271603
BJA_RS08480	6.392943821	9.942468016	4.553960253	7.575842826	9.085936635	4.984296878	28.25979964	32.04821837	28.97335687
BJA_RS08485	7.602419679	9.848449406	5.185723525	7.143760536	7.282799725	6.158940091	30.59611376	35.07792852	28.11874707
BJA_RS08490	5.068279786	5.312051469	3.579991875	5.184987486	4.847394029	3.904895006	23.07510253	25.09934188	22.51167297
BJA_RS08495	8.725504404	11.49377508	7.18630722	8.036730603	8.500502573	8.666962086	37.66906475	39.69198251	41.35477701
BJA_RS08500	0.316767487	0.329065135	0.263234697	0.259249374	0.28100835	0.285724025	2.240301217	1.195206756	1.334025065
BJA_RS08505	4.002789149	4.747939809	4.106461269	3.110992491	3.301848107	0.98416053	6.688899348	6.921080984	7.128696439
BJA_RS08510	0.230376354	0.493597703	0.473822454	0.172832916	0.257590987	0.349218253	1.024137699	0.694887649	0.917142232
BJA_RS08515	0.287970442	0.164532568	0.157940818	0.14402743	0.210756262	0.349218253	0.448060243	0.528114613	0.479415258
BJA_RS08520	6.104973378	7.074900408	5.659545979	5.73229172	5.315741279	6.349422774	14.94600955	12.00765857	10.00518799
BJA_RS08525	9.474227554	8.038591162	7.844393962	8.238369005	8.898597735	9.524134161	7.264976804	7.226831549	8.983825045
BJA_RS08530	37.34976638	38.759172	47.54018622	34.39375032	40.51203706	57.43052899	48.00645465	46.69645001	57.8216489
BJA_RS08535	6.220161555	5.993686392	7.528512326	5.242598458	6.08851424	9.492387047	10.78545014	10.11756417	11.52681032
BJA_RS08540	112.2220814	112.3992483	126.3789779	126.6865276	131.9568375	122.1946413	109.6467424	116.0184419	112.9544035
BJA_RS08545	183.0916073	177.0135381	180.3947376	173.8411082	160.2684287	144.9255748	137.3624689	133.8909522	124.8980967
BJA_RS08550	6.421740865	7.333451586	6.738808236	5.271403944	6.18218369	5.619239155	11.00948027	11.36836194	8.837916053
BJA_RS08555	2.015793097	1.809858244	2.316465331	2.016384022	1.803136909	1.841332604	3.104417401	2.640573066	2.105258305
BJA_RS08560	2.303763539	2.70303504	2.448082679	2.016384022	1.896806359	4.158871917	3.648490553	3.196483185	4.898373284
BJA_RS08565	189.0525954	198.5437998	146.226874	143.5665424	170.6423202	151.1797562	263.9074834	244.850612	203.98077
BJA_RS08570	0.143985221	0.141027915	0.289558166	0.259249374	0.070252087	0.190482683	0.160021515	0.416932589	0.208441416
BJA_RS08575	0.115188177	0.117523263	0.02632347	0.14402743	0.09366945	0.222229797	0.160021515	0.083386518	0.145908991
BJA_RS08580	0.604737929	0.446588398	0.78970409	1.036997497	0.843025049	0.41271248	0.992133396	0.972842709	0.875453949
BJA_RS08585	0.287970442	0.423083745	0.552792863	0.316860346	0.28100835	0.253976911	0.896120487	0.583705625	0.312662125
BJA_RS08590	0.287970442	0.47009305	0.315881636	0.489693263	0.140504175	0.222229797	1.024137699	0.917251697	0.375194549
BJA_RS08595	0.575940885	0.329065135	0.289558166	0.230443888	0.234173625	0.380965366	0.320043031	0.444728095	0.458571116
BJA_RS08600	27.84674178	27.87651789	34.08889322	20.88397737	20.65411369	25.74690935	26.97962751	26.1277756	35.70601462
BJA_RS08605	3.628427574	2.938081565	3.606315345	1.901162078	1.920223722	3.93664212	3.136421704	3.474438245	5.523697533
BJA_RS08610	0.979099504	0.846167491	1.131909196	0.892970067	1.920223722	1.873079718	1.504202246	2.557186548	1.750907897
BJA_RS08615	26.34929548	25.50254798	21.84847983	21.71933647	21.21613039	18.34983182	30.40408794	34.02169929	29.99471981
BJA_RS08620	0.460752708	0.446588398	0.526469393	0.230443888	0.889859773	0.41271248	0.768103274	0.806069673	0.521103541
BJA_RS08625	24.79425509	24.46834327	17.2681961	19.61653599	20.49019215	23.8103354	42.62973173	44.58399156	30.07809638
BJA_RS42845	50.33723333	48.67813537	45.72386682	49.19977014	47.70116733	63.43073351	79.40267599	76.46543689	68.43131699
BJA_RS08640	3.081283733	2.820558302	3.501021466	2.304438883	2.76324877	2.349286426	3.328447522	3.585620269	3.751945494
BJA_RS08645	0.143985221	0.493597703	0.552792863	0.374471318	0.234173625	0.730183619	0.256034425	0.667092143	0.437726974
BJA_RS08650	57.45010325	56.19962417	51.33076586	44.64850335	42.31517397	43.96975271	43.97391246	45.64022078	44.21042441
BJA_RS08655	0.287970442	0.258551178	0.368528575	0.374471318	0.163921537	0.41271248	0.320043031	0.166773036	0.291817983
BJA_RS08660	10.42453001	8.179619077	5.238370464	5.01215457	6.767617751	5.238273789	11.26551469	11.92427206	9.338175453
BJA_RS08665	1.353461079	2.115418727	1.921613286	2.189216938	2.739831408	3.52392964	2.336314126	1.945685417	2.772270838
BJA_RS08670	30.4672728	31.35520646	32.06198606	26.15538132	28.12425231	31.90584944	30.56410946	25.32170593	43.00146419
BJA_RS08675	67.55786578	59.2082197	68.70425584	57.29411172	63.39080018	64.06567579	44.22994688	45.97376686	70.57826358
BJA_RS08680	156.3967473	155.7888369	191.1083898	141.6365748	153.6881498	203.7212297	201.9151483	180.3650382	251.5471013
BJA_RS08685	1.324664035	1.057709363	0.710733681	0.835359095	1.42845911	1.650849921	1.504202246	2.168049465	2.334543863
BJA_RS08690	14.2545369	13.32713798	12.97747055	11.89666573	10.53781311	11.07974274	19.01055604	19.31787664	19.88531112
BJA_RS08695	22.60567973	25.6435759	26.13920538	18.72356592	21.47372138	20.50863556	31.71626437	30.21371498	38.29068818
BJA_RS08700	5.557829538	4.935977029	5.133076586	4.119184503	4.332212055	4.666825739	5.824783164	5.892647263	6.419995624
BJA_RS08705	26.14771617	26.48974339	25.90229416	23.56288757	25.52492508	30.57247066	42.46971021	35.93958921	34.47621027
BJA_RS08710	62.86394757	66.80022246	70.20469361	64.52428871	70.27550474	73.9390282	85.6755194	76.88236948	94.23636433
BJA_RS08715	11.9795704	11.75232626	11.52967972	11.26294504	13.20739243	14.03222433	14.91400524	13.89775298	16.44602775
BJA_RS08720	17.65258812	17.62848939	20.95348186	15.6701844	15.17445087	18.5403145	25.31540375	20.73544745	24.429334
BJA_RS08725	3.801209839	4.183828148	5.238370464	4.493655821	4.074621068	3.968389234	6.144826195	5.447919168	6.75350189
BJA_RS08730	4.089180282	4.912472377	5.106753116	4.493655821	4.238542605	4.285860372	7.424998319	4.502871965	6.128177641
BJA_RS42850	0.547143841	0.658130271	0.315881636	0.259249374	0.468347249	0.380965366	0.576077456	0.778274167	0.667012532
BJA_RS08740	0.892708371	0.634625618	0.394852045	0.576109721	0.749355599	0.603195164	0.896120487	0.500319107	1.063051223
BJA_RS42855	1.151881769	0.658130271	1.105585726	0.835359095	0.421512524	0.825424961	1.728232367	1.334184286	0.958830515
BJA_RS42860	0.489549752	0.28205583	0.131617348	0.201638402	0.234173625	0.222229797	0.256034425	0.472523601	0.583635966
BJA_RS08750	2.591733981	3.055604828	2.132201043	3.19740895	2.76324877	3.238205615	2.400322732	2.529391042	2.772270838
BJA_RS08755	4.463541857	4.042800233	4.685577601	2.822937631	4.308794693	3.873147892	5.728770255	5.281146132	5.419476825
BJA_RS08760	6.162567467	6.205228265	4.685577601	6.913316648	6.720783026	6.254181432	8.67316614	8.811175389	10.02603213
BJA_RS08765	6.565726086	5.124014249	5.870133736	5.184987486	6.252435777	5.936710294	4.672628253	5.281146132	5.419476825
BJA_RS08770	6.911290617	7.803544636	7.97601131	7.345398938	7.282799725	10.22257067	11.64956633	9.394881014	10.7138888
BJA_RS08775	8.811895537	8.861254	9.844977657	7.691064771	7.704312249	9.365398592	13.02575136	11.14599789	12.02706972
BJA_RS08780	4.607527078	4.512893284	3.922196981	4.781710681	3.699943269	4.031883461	5.312714315	5.698078722	7.545579272
BJA_RS08785	6.248958599	5.641116605	6.633514357	6.337206927	5.90117534	7.047859279	6.304847711	5.920442769	8.650318779
BJA_RS08790	16.12634477	15.13699622	13.74085117	12.70321934	15.17445087	13.11155803	16.89827204	18.01148786	20.53147951
BJA_RS08795	17.22063245	17.55797543	21.16406961	19.84697988	20.65411369	19.77845194	20.38674107	18.42842045	21.74043973
BJA_RS08800	25.9749339	26.25469686	29.14008092	23.24602723	27.49198353	26.5405872	32.93242789	32.46515096	37.45692252
BJA_RS08805	19.58199008	19.69689881	20.7428941	18.23387266	21.26296511	20.00068174	26.53156727	24.2654767	27.13907241
BJA_RS08810	4.866700476	4.724435156	4.159108208	3.802324156	4.542968317	5.428756472	4.480602434	5.336737144	5.752983091
BJA_RS08815	4.722715255	3.713735098	4.474989844	5.040960056	4.004368981	4.317607486	4.192563706	4.224916906	4.398113885
BJA_RS08820	0.028797044	0.164532568	0.210587757	0.115221944	0.1873389	0.095241342	0.096012909	0.166773036	0.208441416
BJA_RS08825	3.743615751	4.747939809	4.422342905	3.62949124	3.418934919	3.93664212	5.760774558	6.226193335	5.3569444
BJA_RS08830	40.37345602	37.16085563	27.95552479	33.67361317	34.6811138	21.30231341	56.29556915	46.61306349	34.60127512
BJA_RS08835	1.670228566	2.138923379	1.763672468	1.584301732	1.639215372	1.714344149	2.78437437	2.723959584	3.56434822
BJA_RS08840	2.706922158	3.196632743	2.895581664	2.333244369	3.418934919	2.95248159	4.000537887	4.391689942	5.023438134
BJA_RS08845	2.908501468	2.538502472	3.027199012	2.851743117	2.388570971	3.015975818	2.78437437	3.168687679	2.980712254
BJA_RS08855	8.063172386	8.367656297	9.213214385	7.604648313	7.6106428	7.87328424	8.353123109	7.671559645	9.088045753
BJA_RS08860	1.411055168	1.762848939	2.000583695	1.52669076	1.42845911	1.55560858	1.312176427	1.612139346	2.126102447
BJA_RS08865	19.7259753	22.72899899	19.5320145	14.80601982	17.77377811	13.65125896	25.8594769	22.54215533	24.38764571
BJA_RS08870	2.332560583	2.79705365	1.789995938	2.073994994	1.990475809	1.587355693	2.656357157	2.362618007	2.021881739
BJA_RS08875	5.241062051	5.288546817	4.869841889	6.020346581	5.175237104	4.92080265	6.848920863	6.504148394	6.065645216
BJA_RS08880	2.793313291	1.950886159	1.711025529	2.333244369	1.943641084	1.841332604	2.304309823	2.168049465	2.126102447
BJA_RS08885	3.254065999	3.220137395	2.816611255	2.822937631	2.388570971	1.904826832	2.592348551	1.695525864	1.980193455
BJA_RS08890	8.869489625	8.156114424	9.58174296	9.419393933	9.835292233	6.635146799	6.464869226	8.199674258	8.733695345
BJA_RS08895	7.170464015	7.709526026	8.713068461	7.057344078	6.861287201	8.85744477	10.62542863	9.367085508	10.13025283
BJA_RS08900	24.4774876	22.21189663	20.26907165	18.9828153	24.91607366	15.14337332	41.70160694	36.80124989	32.32926368
BJA_RS08905	1.871807875	2.021400117	1.947936756	2.073994994	1.311372298	2.508021996	3.776507766	4.030348364	4.877529143
BJA_RS08910	3.081283733	2.70303504	2.36911227	1.81474562	2.76324877	2.825493134	5.47273583	5.030986579	4.689931868
BJA_RS08915	19.52439599	19.62638485	21.19039308	21.34486515	26.22744596	28.54065537	26.62758018	22.59774634	24.86706097
BJA_RS08920	6.104973378	5.829153825	9.739683778	5.559458804	7.306217088	11.6829379	7.873058562	6.337375359	7.837397255
BJA_RS08925	15.43521571	15.27802414	17.92628285	13.56738392	15.71305021	14.66716661	16.35419888	14.31468557	17.40485827
BJA_RS08930	19.26522259	20.14348721	16.58378589	17.34090259	17.51618712	17.90537222	23.7471929	24.12649917	22.90771166
BJA_RS08935	27.7315536	26.77179922	25.84964722	26.52985264	26.57870639	26.38185163	32.32434613	32.49294647	33.60075632
BJA_RS08940	22.2601152	23.55166182	19.18980939	18.46431655	20.18576644	15.96879828	33.54050965	32.24278691	27.13907241
BJA_RS08945	10.88528272	10.20101919	9.792330717	9.044922614	7.938485874	8.793950542	13.12176427	14.14791253	12.42310841
BJA_RS08950	7.055275838	7.168919018	5.949104145	6.308401441	7.399886538	6.095445863	9.697303839	8.950152919	8.462721504
BJA_RS08955	1.353461079	0.916681448	1.210879605	1.440274302	1.311372298	1.777838377	1.728232367	1.556548334	1.688375472
BJA_RS08960	4.981888653	5.78214452	4.922488828	4.983349084	5.71383644	6.222434319	8.577153231	9.617245062	8.692007062
BJA_RS08965	0.287970442	0.18803722	0.263234697	0.14402743	0.1873389	0.222229797	0.352047334	0.13897753	0.187597275
BJA_RS08970	0.086391133	0.070513958	0.131617348	0	0.09366945	0.031747114	0.064008606	0.083386518	0.041688283
BJA_RS08975	5.327453184	5.5941073	8.107628658	3.859935128	4.238542605	6.000204521	5.152692799	4.864213543	5.148502984
BJA_RS08980	2.044590141	2.750044345	3.501021466	1.699523676	2.201232071	2.38103354	2.464331339	1.612139346	3.522659936
BJA_RS08985	4.780309343	5.923172435	5.60689904	3.62949124	5.573332266	4.666825739	7.200968197	6.365170865	5.919736225
BJA_RS42875	5.730611803	8.414665602	6.870425584	3.831129642	4.098038431	3.809653664	9.313252202	8.3942428	5.878047941
BJA_RS42880	2.534139893	1.856867549	1.526761241	2.218022424	2.154397346	1.714344149	4.352585222	3.613415775	3.230841954
BJA_RS08995	19.40920782	19.1562918	15.24128894	18.92520432	20.23260117	12.825834	28.57984267	25.46068346	22.01141357
BJA_RS09000	36.80262254	37.16085563	29.53493297	36.20849594	40.48861969	27.20727659	86.02756673	83.35872237	60.927426
BJA_RS09005	2.678125114	3.07910948	3.395727587	1.843551106	2.341736246	1.333378783	5.120688496	2.779550596	3.084932962
BJA_RS09010	2.073387185	1.480793109	1.57940818	2.304438883	1.662632735	1.39687301	2.240301217	1.806707887	2.688894271
BJA_RS09015	4.549932989	5.171023554	4.02749086	2.736521173	3.793612719	4.222366145	7.072950985	5.64248771	6.586748757
BJA_RS09020	7.026478794	6.25223757	7.607482735	6.250790469	5.830923253	5.206526675	8.67316614	9.033539437	8.504409787
BJA_RS09025	26.2341073	24.98544563	25.48111864	23.1019998	25.24391673	22.95316333	33.12445371	32.60412849	35.93530018
BJA_RS09030	4.578730034	3.854763013	4.553960253	3.543074782	3.582856456	3.015975818	6.912929469	6.643125924	6.065645216
BJA_RS09035	4.34835368	4.371865369	4.238078617	3.283825408	4.027786343	3.36519407	9.08922208	8.11628774	7.754020688
BJA_RS09040	10.02137139	10.64760759	10.52938787	9.21775553	8.547337298	11.61944368	27.45969206	25.62745649	22.99108822
BJA_RS09045	13.76498715	17.41694752	9.687036839	10.312364	9.765040146	7.524065987	33.95656559	31.2421487	18.94732475
BJA_RS09050	46.85279097	42.89599085	22.00642064	27.88371048	27.21097518	14.38144258	86.47562697	90.64114493	48.60853829
BJA_RS09055	8.235954652	8.367656297	10.39777052	7.54703734	8.875180373	10.95275429	17.37833658	16.92746313	20.15628496
BJA_RS09060	63.26710619	63.18050597	53.91046588	43.84194974	51.51819741	41.87444319	109.9027768	101.5925743	87.56623901
BJA_RS09065	9.474227554	8.179619077	9.60806643	6.942122134	7.32963445	6.857376596	21.21885295	20.31851486	18.80141576
BJA_RS09070	3.570833485	4.371865369	3.264110239	3.139797978	3.489187007	2.666757565	12.70570833	14.23129905	10.23447354
BJA_RS09075	2.706922158	3.619716488	3.132492891	3.456658324	3.465769644	2.254045085	5.184697102	6.587534912	4.940061568
BJA_RS09080	15.57920093	14.29082873	11.52967972	14.51796496	14.44851264	9.651122616	14.4979493	13.17506982	12.94421196
BJA_RS09085	9.215054156	7.709526026	4.896165359	4.839321653	5.71383644	4.412848828	24.09924023	22.01404072	11.69356346
BJA_RS09090	4.14677437	4.630416546	2.658670437	2.304438883	2.76324877	2.730251793	10.46540711	11.75749902	6.336619057
BJA_RS09095	3.138877822	4.465883979	2.42175921	2.016384022	1.70946746	1.873079718	11.26551469	9.311494496	6.211554207
BJA_RS09100	3.542036441	4.301351411	2.42175921	2.189216938	2.037310534	2.412780654	8.513144624	6.893285478	5.523697533
BJA_RS09105	7.54482559	6.933872493	5.817486797	4.608877765	4.542968317	4.793814194	18.05042695	17.01084965	11.77694002
BJA_RS09110	1.583837433	1.504297761	1.105585726	1.238635899	1.194285485	1.269884555	3.072413098	2.696164078	2.709738413
BJA_RS09115	7.861593077	7.380460891	5.106753116	5.703486234	5.385993366	4.793814194	11.77758354	14.50925411	11.27668062
BJA_RS09120	5.932191113	5.50008869	4.264402087	4.292017419	5.877757978	4.158871917	6.912929469	7.754946163	6.086489358
BJA_RS09125	2.966095556	2.656025735	1.895289816	2.794132145	2.201232071	2.063562402	4.000537887	3.502233751	2.480452855
BJA_RS09130	8.235954652	8.179619077	7.15998375	6.020346581	6.744200389	6.952617938	8.193101593	9.033539437	7.879085538
BJA_RS09135	10.4821241	11.91685883	9.844977657	9.188950044	8.430250486	7.619307329	15.71411282	13.95334399	11.67271932
BJA_RS09140	2.706922158	2.303455947	1.921613286	2.189216938	1.873388997	1.174643213	3.968533584	2.918528126	2.501296996
BJA_RS09145	4.780309343	6.299246875	6.186015372	2.592493743	2.716414045	2.920734476	6.080817589	6.420761877	5.315256117
BJA_RS09150	2.64932807	2.98509087	3.132492891	2.10280048	1.451876473	1.492114352	2.560344248	3.168687679	2.813959121
BJA_RS09155	21.54018909	19.97895464	21.26936349	19.29967564	19.85792337	14.60367238	12.76971694	11.84088554	12.75661468
BJA_RS09160	2.476545804	2.209437337	2.42175921	2.765326659	2.880335583	2.920734476	3.744503463	4.224916906	3.814477919
BJA_RS09165	2.130981274	2.444483862	2.632346967	3.255019922	2.154397346	2.063562402	4.192563706	3.78018881	3.56434822
BJA_RS09170	85.84398887	75.68498111	69.44131299	77.7460068	82.68670685	74.73270605	79.24265447	79.91207963	75.47663686
BJA_RS09175	9.618212775	9.542888923	7.739100083	6.913316648	7.4233039	7.778042898	14.65797082	16.53832605	10.79726537
BJA_RS09180	9.474227554	10.92966342	5.659545979	8.670451296	8.477085211	7.746295784	12.80172124	12.34120465	8.733695345
BJA_RS09185	1.238272902	1.269251236	1.079262256	1.267441385	1.287954935	1.206390327	2.144288308	1.500957322	1.188116073
BJA_RS09190	0.403158619	0.305560483	0.263234697	0.230443888	0.163921537	0.380965366	0.672090365	0.555910119	0.375194549
BJA_RS09195	1.036693593	0.540607008	0.500145924	0.259249374	0.398095162	0.349218253	1.34418073	0.722683155	1.208960215
BJA_RS09200	2.130981274	2.467988515	1.57940818	2.448466313	2.084145259	2.127056629	3.392456129	2.696164078	2.730582554
BJA_RS09205	0.057594088	0.18803722	0.157940818	0.057610972	0.117086812	0	0.064008606	0.083386518	0.208441416
BJA_RS42885	0.115188177	0.211541873	0.105293879	0.259249374	0.234173625	0.317471139	0.256034425	0.194568542	0.083376567
BJA_RS09215	5.385047272	7.544993459	5.633222509	4.983349084	5.011315567	5.587492041	11.26551469	9.978586639	9.588305152
BJA_RS09220	70.58155543	75.1443741	57.04295878	63.42968024	63.50788699	61.8116307	124.0806831	127.5535768	93.8194815
BJA_RS09225	7.458434457	6.792844578	6.159691903	5.30020943	6.135348965	5.460503586	16.77025482	16.01021143	11.48512204
BJA_RS09230	14.54250734	11.634803	11.68762053	9.160144558	12.13019375	9.8416053	26.05150272	26.07218459	20.51063537
BJA_RS09235	3.19647191	3.995790928	3.501021466	2.995770547	2.739831408	2.95248159	7.072950985	7.893923692	6.524216332
BJA_RS09240	8.754301448	8.67321678	8.844685809	8.209563519	9.601118609	7.428824646	15.42607409	17.81691932	17.69667625
BJA_RS09245	38.67443041	36.12665092	31.61448707	32.26214436	39.08357795	29.46132167	43.74988234	43.30539828	30.87017376
BJA_RS09250	12.26754085	11.72882161	12.02982564	10.68683532	12.52828892	11.52420233	16.93027634	15.64886985	16.34180704
BJA_RS09255	17.10544428	16.57078003	19.55833796	17.48493002	18.24212536	16.57199344	17.92240974	16.48273503	22.28238741
BJA_RS09260	12.26754085	10.64760759	11.84556135	11.7526383	13.46498341	10.73052449	13.21777718	11.6741125	15.52888552
BJA_RS09265	29.02742059	31.14366459	35.82624222	23.79333146	28.5691822	26.76281699	29.57197606	23.59838456	34.55958683
BJA_RS09270	19.92755461	21.50675706	29.79816767	14.2299101	13.55865286	20.73086536	36.45290123	35.57824763	38.20731162
BJA_RS09275	30.32328758	31.6842716	32.14095647	24.19660827	28.5691822	28.12794289	47.59039871	47.94724778	54.8200925
BJA_RS09280	11.14445612	12.71601701	11.92453176	8.123147061	10.13971795	9.238410136	25.34740805	20.40190137	25.93011219
BJA_RS09285	9.272648244	7.568498111	6.238662312	6.250790469	6.720783026	4.603331511	7.264976804	6.865489972	8.587786354
BJA_RS09290	4.521135945	3.901772318	4.00116739	2.506077285	3.512604369	2.95248159	6.432864923	4.919804555	5.190191267
BJA_RS09295	19.09244033	22.11787802	26.2971462	15.00765822	15.66621549	23.01665756	45.06205876	37.91307013	51.02645872
BJA_RS09300	2.361357627	3.619716488	3.448374527	2.534882771	2.341736246	2.571516223	6.048813286	5.142168602	5.878047941
BJA_RS09305	9.330242333	10.38905641	10.79262256	6.654067273	8.266328949	9.238410136	18.85053453	16.12139346	17.46739069
BJA_RS09310	8.49512805	9.14330983	9.423802142	7.40300991	7.048626101	9.587628389	14.17790627	12.64695521	13.67375691
BJA_RS09315	0.20157931	0.540607008	0.289558166	0.489693263	0.421512524	0.349218253	0.448060243	0.833865179	0.479415258
BJA_RS09320	0.143985221	0.070513958	0.078970409	0.057610972	0.046834725	0.031747114	0.192025819	0.083386518	0.083376567
BJA_RS09325	2.390154672	2.091914074	2.316465331	1.81474562	2.271484159	2.53976911	3.168426007	2.61277756	3.084932962
BJA_RS09330	35.56434963	38.35959291	34.64168609	29.03592992	32.03495185	37.65207705	75.46614671	64.56896034	71.03683469
BJA_RS09335	15.86717137	14.64339852	13.39864606	12.7896358	14.14408693	17.1751886	25.41141666	23.15365646	25.7842032
BJA_RS09340	1.295866991	1.363269846	1.263526544	1.238635899	0.960111861	0.98416053	2.240301217	2.529391042	2.41792043
BJA_RS09345	1.555040389	1.574811719	1.210879605	1.584301732	1.405041748	1.96832106	4.288576615	2.807346102	4.127140044
BJA_RS09350	28.07711813	26.56025735	20.45333593	15.55496246	18.28896008	12.95282246	39.01324548	40.63702971	33.03796449
BJA_RS09355	5.471438405	3.07910948	3.343080648	2.736521173	4.355629418	2.95248159	4.704632556	5.169964108	4.33558146
BJA_RS09360	9.2438512	9.284337745	8.291892946	7.633453799	8.500502573	9.016180339	20.25872386	19.84599125	18.48875363
BJA_RS42890	1.814213787	2.820558302	2.527053088	2.10280048	2.130979984	2.508021996	3.20043031	2.223640477	2.730582554
BJA_RS09365	7.7464049	5.923172435	8.686744991	4.205600961	5.362576003	5.809721838	4.320580918	4.808622531	7.149540581
BJA_RS09370	5.068279786	5.429574732	3.501021466	5.271403944	4.402464143	3.650918095	3.136421704	3.724597799	3.335062662
BJA_RS42205	0.287970442	0.681634923	0.394852045	0.230443888	0.398095162	0.222229797	0.41605594	0.694887649	0.437726974
BJA_RS42895	1.007896548	1.339765194	0.921321438	1.065802983	1.194285485	1.111148985	1.728232367	1.528752828	2.209479013
BJA_RS42900	2.390154672	1.833362897	2.132201043	1.325052357	1.61579801	2.254045085	4.224568009	3.530029257	4.21051661
BJA_RS09380	4.175571414	4.371865369	3.658962284	2.218022424	3.114509207	3.777906551	7.392994016	7.08785402	6.357463199
BJA_RS09385	34.98840875	38.14805104	27.95552479	30.70664811	29.62296351	27.68348329	58.43985746	49.58718263	44.16873613
BJA_RS09390	26.95403341	24.53885723	18.68966347	13.48096746	15.38520714	14.73066084	20.70678411	17.59455527	16.67531331
BJA_RS09395	21.33860978	20.80161748	19.90054307	13.45216198	14.33142583	14.98463775	21.6989175	21.31915307	20.28134981
BJA_RS09400	17.65258812	14.36134269	12.79320626	12.90485774	12.10677639	10.85751294	15.77812143	16.76069009	13.63206863
BJA_RS09405	15.55040389	15.41905205	12.29306034	8.64164581	10.44414366	10.63528315	12.83372554	12.70254622	12.48564084
BJA_RS09410	18.94845511	25.52605264	20.53230634	22.23783522	22.12940753	16.28626942	20.48275398	19.5958317	19.65602556
BJA_RS09415	46.99677619	43.38958855	45.88180764	33.78883512	35.07920897	36.73141075	29.09191152	30.13032846	33.3923149
BJA_RS09420	42.30285798	37.56043473	37.30035652	26.99074041	32.64380327	24.69925459	31.23619983	28.9351217	32.78783479
BJA_RS09425	97.53558883	88.1189423	102.1877093	81.49071999	90.53152327	89.84433225	47.97445035	49.67056915	62.6783339
BJA_RS09430	83.74180464	70.41993895	74.25850794	76.1040941	72.66407571	69.11346689	36.86895717	33.5769712	43.856074
BJA_RS09435	8.005578298	6.933872493	8.370863355	6.97092762	7.235965	10.34955912	5.824783164	6.420761877	7.608111697
BJA_RS09440	2.620531026	1.903876854	1.395143893	0.950581039	0.936694498	1.206390327	1.952262489	1.250797768	1.354869206
BJA_RS09445	6.364146776	6.463779443	6.107044963	6.337206927	5.385993366	6.920870824	8.289114503	8.3942428	7.170384723
BJA_RS09455	2.678125114	3.431679268	3.501021466	2.765326659	3.723360631	4.095377689	4.608619646	4.475076459	4.439802168
BJA_RS09460	14.36972507	16.64129398	16.21525732	8.900895184	13.69915704	14.1909599	15.61809991	14.9261867	18.3220005
BJA_RS09465	44.40504221	47.97299579	41.53843514	39.11785003	44.18856296	40.85853555	66.44093323	60.45522546	77.72780416
BJA_RS09470	45.44173581	54.62481246	45.98710151	45.71430633	44.3524845	38.73147892	114.5113965	102.7043945	77.62358345
BJA_RS42210	2.24616945	2.326960599	1.895289816	2.045189508	1.662632735	1.873079718	5.632757346	4.280507918	3.56434822
BJA_RS09475	0.287970442	0.681634923	0.631763272	0.28805486	0.421512524	0.603195164	1.696228064	1.778912381	1.27149264
BJA_RS09480	6.853696528	5.829153825	5.475281691	5.703486234	5.854340615	5.016043991	6.944933773	7.393604585	8.191747663
BJA_RS09485	10.56851524	11.98737278	9.265861324	7.777481229	7.212547638	8.476479403	11.20150608	10.17315518	11.10992749
BJA_RS09490	0.086391133	0.164532568	0.236911227	0.201638402	0.210756262	0.444459594	0.51206885	0.472523601	0.479415258
BJA_RS09495	11.54761474	12.69251236	12.5826185	9.707448793	11.19349926	11.2067312	19.23458616	19.70701372	18.98901303
BJA_RS09500	18.05574674	17.88704057	17.42613692	13.91304975	13.81624385	14.79415506	26.75559739	23.12586096	24.57524299
BJA_RS09505	306.3141596	310.7315063	183.4482601	194.0049484	178.6510582	120.5437914	178.1359511	178.4193528	170.7552083
BJA_RS09510	35.96750825	32.13085999	25.95494109	21.11442126	19.71741919	13.74650031	22.6910509	24.79359132	24.6794637
BJA_RS09515	4.636324122	5.68812591	5.633222509	3.9175461	3.817030081	4.190619031	5.440731527	5.336737144	4.960905709
BJA_RS09520	7.055275838	6.393265485	6.659837827	4.551266793	5.503080178	5.143032447	6.944933773	5.920442769	6.086489358
BJA_RS09525	3.887600972	3.596211835	3.685285754	2.736521173	3.348682832	2.95248159	2.912391582	2.75175509	3.939542769
BJA_RS09530	7.112869927	7.662516721	9.107920506	5.213792972	5.620166991	6.476411229	8.577153231	8.866766401	10.23447354
BJA_RS42905	1.123084725	1.974390812	1.816319407	1.641912704	1.943641084	1.301631669	1.280172124	1.389775298	1.667531331
BJA_RS09535	3.570833485	3.07910948	2.500729619	1.785940134	2.529075146	1.777838377	2.656357157	2.334822501	3.168309529
BJA_RS09540	1.036693593	1.034204711	0.684410211	0.892970067	1.170868123	1.428620124	1.280172124	0.750478661	1.104739507
BJA_RS09545	16.96145906	15.16050088	14.82011342	12.41516448	13.27764452	13.11155803	17.5703624	15.34311929	17.25894927
BJA_RS09550	81.12127362	78.83460455	71.44189668	72.3881864	73.01533615	70.41509856	79.05062866	82.5526527	84.06442322
BJA_RS09555	48.26384614	46.60972595	44.9604862	43.95717169	50.15999039	41.68396051	56.48759497	51.17152647	51.98528924
BJA_RS09560	38.44405406	39.51132089	36.64226978	35.43074782	33.18240261	28.54065537	43.97391246	46.44629046	42.6054255
BJA_RS09565	57.04694463	61.22961981	58.88560165	55.70980999	58.2623978	51.84303695	72.2657164	67.37630644	56.27918242
BJA_RS09570	56.58619193	50.67603083	37.03712183	37.70638122	43.15819901	39.08069717	42.05365427	46.00156236	47.25366909
BJA_RS09575	163.1352556	162.5346722	138.8036556	111.7076748	113.8083816	109.1465775	148.9160223	168.0238335	145.9298356
BJA_RS09580	21.36740682	22.63498038	17.16290222	17.39851356	15.33837241	15.81006271	22.05096484	19.5958317	17.30063756
BJA_RS09585	23.98793785	24.16278279	21.92745024	13.8266333	14.47193	17.11169438	26.72359309	22.93129242	28.34803262
BJA_RS09590	7.429637413	8.132609772	7.923364371	7.489426368	8.687841473	9.016180339	10.46540711	10.11756417	11.19330406
BJA_RS09595	0.74872315	0.56411166	0.342205106	0.43208229	0.843025049	0.952413416	1.088146305	1.361979792	1.14642779
BJA_RS09600	5.327453184	5.171023554	4.159108208	3.975157072	5.573332266	6.476411229	6.016808983	6.67092143	5.3569444
BJA_RS09605	1.612634477	1.809858244	1.658378589	1.267441385	1.568963285	2.508021996	2.880387279	3.057505655	3.272530237
BJA_RS09610	41.41014961	43.20155133	45.17107395	35.08508199	32.5032991	42.41414413	67.0810193	56.8974007	66.09677313
BJA_RS09615	1.267069946	1.245746584	1.684702059	0.864164581	1.61579801	1.936573946	2.176292611	2.223640477	1.855128606
BJA_RS09620	0.374361575	0.211541873	0.105293879	0.403276804	0.515181974	0.253976911	0.832111881	0.833865179	0.792077382
BJA_RS09625	2.706922158	2.844062955	1.947936756	2.362049855	1.990475809	3.650918095	4.512606737	3.752393304	4.252204894
BJA_RS09630	0.489549752	0.658130271	0.842351029	0.086416458	0.702520874	0.317471139	0.544073153	0.778274167	1.334025065
BJA_RS09635	20.76266889	23.50465252	22.00642064	21.71933647	23.55786664	25.30244975	32.74040207	30.68623858	33.70497702
BJA_RS09640	16.61589452	15.11349157	12.34570728	13.39455101	14.42509528	12.88932823	16.13016876	15.64886985	18.98901303
BJA_RS09645	9.531821642	8.76723539	9.818654187	8.324785463	10.16313531	7.651054443	12.57769112	14.9261867	12.65239397
BJA_RS09650	14.74408665	14.66690317	13.1880583	16.13107218	16.81366625	12.22263884	14.84999664	16.67730358	14.98693784
BJA_RS09655	4.722715255	4.583407241	4.264402087	3.946351586	4.074621068	4.571584397	7.553015531	7.365809079	7.712332405
BJA_RS09660	9.618212775	10.22452385	8.634098052	9.275366502	7.938485874	7.047859279	11.3935319	11.31277093	11.75609588
BJA_RS09665	8.120766475	9.707421491	6.449250069	6.625261787	7.306217088	7.905031354	18.30646137	15.03736872	17.40485827
BJA_RS09670	18.43010831	16.03017302	17.11025529	11.40697247	13.79282649	11.46070811	20.48275398	21.12458453	21.11511548
BJA_RS09675	10.2229507	9.025786567	10.8452695	7.691064771	8.219494224	7.492318873	14.27391918	13.03609229	16.84206644
BJA_RS09680	20.30191619	22.75250364	17.24187263	19.96220182	19.20223722	18.12760202	26.62758018	26.46132167	20.61485608
BJA_RS09690	19.09244033	16.73531259	12.60894197	13.02007969	11.31058607	10.69877737	16.00215155	14.28689006	13.17349751
BJA_RS09695	1.209475858	1.128223321	1.263526544	0.547304235	1.030363948	1.492114352	2.68836146	2.307026995	2.209479013
BJA_RS09700	0.20157931	0.329065135	0.105293879	0.316860346	0.1873389	0.444459594	0.096012909	0.361341577	0.479415258
BJA_RS09705	0	0.047009305	0.02632347	0	0	0.095241342	0.096012909	0	0.020844142
BJA_RS43595	1.756619698	2.021400117	2.500729619	2.045189508	2.248066796	1.96832106	3.61648625	3.001914644	2.772270838
BJA_RS42910	0.604737929	1.339765194	1.105585726	0.316860346	0.843025049	0.793677847	0.960129093	0.750478661	0.958830515
BJA_RS09715	4.377150724	5.006490987	5.369987813	4.032768045	4.449298867	3.301699842	6.176830498	5.475714674	5.294411975
BJA_RS09720	1.353461079	0.893176796	1.684702059	1.008192011	0.725938236	1.333378783	1.792240974	1.695525864	2.584673563
BJA_RS09725	0	0.117523263	0	0.201638402	0	0.285724025	0.128017212	0.166773036	0.354350408
BJA_RS09730	0.115188177	0.258551178	0.157940818	0.28805486	0.070252087	0.095241342	0.448060243	0.222364048	0.354350408
BJA_RS09735	0.431955664	0.258551178	0.157940818	0.403276804	0.421512524	0.603195164	0.608081759	0.500319107	0.416882833
BJA_RS09740	61.91364511	62.49887105	55.85840264	50.58243347	55.12447123	51.23984179	89.29200565	83.91463249	82.41773603
BJA_RS09745	5.615423626	7.427470196	10.60835828	4.176795475	4.730307217	10.57178892	10.75344584	9.533858544	11.06823921
BJA_RS09750	13.44821966	11.49377508	22.32230228	12.15591511	12.69221045	28.00095443	12.92973845	13.34184286	19.03070131
BJA_RS09755	5.989785201	5.97018174	3.448374527	3.831129642	4.706889855	4.412848828	6.976938076	7.532582115	5.315256117
BJA_RS09760	3.282863043	3.314156005	3.264110239	2.851743117	3.04425712	2.984228704	2.816378673	3.307665209	4.21051661
BJA_RS09765	38.81841563	41.83828148	41.90696371	34.79702713	35.71147775	37.90605396	48.42251059	46.25172192	44.00198299
BJA_RS09770	12.90107582	10.85914946	11.60865012	6.884511162	7.306217088	6.571652571	9.857325355	9.311494496	10.60966809
BJA_RS09775	10.56851524	10.31854246	10.68732869	6.221984983	6.978374013	7.365330418	10.3053856	10.2565417	8.775383629
BJA_RS09780	6.018582246	6.675321316	5.527928631	5.040960056	5.456245453	4.698572853	7.553015531	8.838970895	6.649281182
BJA_RS09785	4.722715255	4.559902589	5.396311282	4.032768045	6.229018414	5.873216066	8.417131715	7.810537174	6.75350189
BJA_RS09790	63.32470028	64.77882234	65.7033803	58.59035859	67.81668169	63.97043445	77.57843071	80.19003469	70.41151045
BJA_RS09795	13.70739306	12.95106354	13.05644096	11.92547122	12.38778474	11.17498408	14.465945	14.59264063	14.23654874
BJA_RS09800	119.7093129	109.3201389	124.3520707	112.9751162	117.648829	117.5278155	93.54857796	99.70247988	114.7678438
BJA_RS09805	34.58525013	36.69076258	40.6171137	29.81367804	29.92738922	34.60435412	26.01949842	25.46068346	30.34907022
BJA_RS09810	192.1626762	184.6760548	212.7462819	202.9634546	193.7786744	209.4674573	143.9873596	146.6768849	176.8208535
BJA_RS09815	45.52812694	43.15454203	51.75194137	39.86679267	39.43483838	49.2080265	42.50171452	38.85811733	50.98477044
BJA_RS09820	9.071068935	9.190319135	10.42409399	8.843284212	8.828345648	9.587628389	8.801183352	8.811175389	11.2141482
BJA_RS09825	16.58709748	23.22259669	16.16261038	13.8266333	15.24470296	14.92114352	77.83446514	83.24754035	51.7143154
BJA_RS09830	10.79889159	13.13910076	12.95114708	8.49761838	9.530866521	10.73052449	45.4461104	43.05523873	30.76595305
BJA_RS09840	2.24616945	1.692334981	1.368820423	0.921775553	0.866442411	0.98416053	1.664223761	0.945047203	1.167271932
BJA_RS09845	2.64932807	2.397474557	2.211171452	1.95877305	1.568963285	1.746091263	2.816378673	2.223640477	2.105258305
BJA_RS09850	7.487231502	10.31854246	8.897332748	9.188950044	9.905544321	15.04813197	14.91400524	12.92491027	12.25635528
BJA_RS09855	19.17883146	15.72461254	11.89820829	11.60861087	10.0460485	9.301904364	14.56195791	13.42522938	13.2151858
BJA_RS09860	4.924294565	5.899667782	4.053814329	3.715907698	3.957534256	4.603331511	5.760774558	6.5319439	5.961424508
BJA_RS09865	7.458434457	6.557798053	6.870425584	5.645875262	6.041679515	6.539905457	7.2329725	6.226193335	5.440320967
BJA_RS09870	31.99351615	28.93422725	28.2977299	29.78487256	30.37231911	37.20761746	47.17434277	41.9990095	41.91756883
BJA_RS09875	0.921505416	1.081214016	0.947644908	0.547304235	0.960111861	1.174643213	1.184159215	1.223002262	1.459089914
BJA_RS09880	14.68649256	12.59849375	13.58291035	11.26294504	12.43461947	12.38137441	11.13749748	11.1737934	11.48512204
BJA_RS09885	15.40641867	13.37414728	11.00321032	8.324785463	9.577701246	8.476479403	10.94547166	10.2843372	9.94265556
BJA_RS09890	12.18114971	12.08139139	10.68732869	7.748675743	10.49097838	8.952686111	15.81012573	13.23066084	11.2141482
BJA_RS09895	1.90060492	1.527802414	0.973968378	0.921775553	1.170868123	0.349218253	1.504202246	2.001276429	2.480452855
BJA_RS09900	26.83884523	29.09875982	18.42642877	24.5422741	25.75909871	21.27056629	53.09513884	51.7552321	36.56062443
[truncated: 6,578 more rows]
