# Supplementary material for: Isolation and Characterization of High-Temperature-Tolerant Mutants of Bradyrhizobium diazoefficiens USDA110 by Carbon-Ion Beam Irradiation
Source: Microorganisms. 2024 Sep 2;12(9):1819. doi: 10.3390/microorganisms12091819 (PMC11434629; doi:10.3390/microorganisms12091819)
Supplement: Supplementary file 1 [file microorganisms-12-01819-s001.zip › microorganisms-3150893_Table_S1.xlsx]

## Sheet: Sheet1
Table S1 Mutations detected by WGS analysis.
M10 specific mutation
Position	Types of mutation	Detail	Gene	Annotation (Product)	Alteration
53830	SBS	GC>CG	BJA_RS00295	DUF2493 domain-containing protein	Asp36His
3068840	SBS	GC>CG	BJA_RS13840	MBL fold metallo-hydrolase	Ala59Gly
3969147	SBS	AT>CG	-	-	-
		(18 bp upstream of BJA_RS17790 (type VI secretion system tube protein Hcp), 33 bp downstream of tssC (type VI secretion system contractile sheath large subunit))
3985396	SBS	AT>GC	BJA_RS17850	serine/threonine-protein kinase	Asn192Asp
6724936	SBS	AT>CG	BJA_RS30910	SOS response-associated peptidase	Asn128Thr
8383126	SBS	AT>CG	BJA_RS38750	PQQ-binding-like beta-propeller repeat protein	Leu58Arg
8637494	Del	-1 bp	BJA_RS39985	adenylate/guanylate cyclase domain-containing protein	frameshift
M12 specific mutation
Position	Types of mutation	Detail	Gene	Annotation (Product)	Alteration
59371	SBS	GC>TA	BJA_RS42165	hypothetical protein	synonymous
625481	SBS	GC>CG	purH	bifunctional phosphoribosylaminoimidazolecarboxamide formyltransferase/IMP cyclohydrolase	Ala42Gly
856385	SBS	AT>GC	BJA_RS04035	Fur family transcriptional regulator	Ser114Pro
4414935	Inversion	1.27 Mbp	BJA_RS19715	succinylglutamate desuccinylase/aspartoacylase family protein	break (inversion)
5417210	Del	-2 bp	BJA_RS24560	sugar ABC transporter ATP-binding protein	frameshift
5889522	Inversion	1.27 Mbp	BJA_RS26950	indolepyruvate ferredoxin oxidoreductase family protein	break (inversion)
6894125	Del	-1 bp	BJA_RS31740	winged helix-turn-helix domain-containing protein	frameshift
M13 specific mutation
Position	Types of mutation	Detail	Gene	Annotation (Product)	Alteration
1696100	Inversion	1.47 Mbp & 0.6 MBp	-	-	-
3252014	SBS	GC>AT	BJA_RS14630	crotonase/enoyl-CoA hydratase family protein	Leu42Phe
3558750	Ins	+1 bp	BJA_RS15980	pseudogene	-
3561054	SBS	GC>TA	BJA_RS15990	pseudogene	-
3749455	SBS	GC>CG	BJA_RS16775	ABC transporter permease	synonymous
3946843	SBS	GC>CG	BJA_RS17685	ABC transporter ATP-binding protein	Asp178His
4749854	Del	-15 bp	BJA_RS21425	ribonuclease E/G	inframe deletion
6694580	SBS	GC>AT	BJA_RS30755	MarR family transcriptional regulator	synonymous
7710506	SBS	AT>CG	BJA_RS35460	FliH/SctL family protein	Lys53Gln
7874822	Ins	+11 bp	BJA_RS36245	EAL domain-containing protein	frameshift
8974768 ~ 70628	Del	202 kbp	186 genes *		total deletion
* Not including pseudogenes.
M14 specific mutation
Position	Types of mutation	Detail	Gene	Annotation (Product)	Alteration
2002453	SBS	AT>GC	BJA_RS09250	hypothetical protein	His164Arg
2169082	SBS	AT>GC	-	-	-
		(1 bp upstream of hemN(oxygen-independent coproporphyrinogen III oxidase), 1642 bp down stream of BJA_RS09890)
2201526	SBS	GC>AT	BJA_RS10010	GFA family protein	Ala308Thr
4577785	SBS	AT>CG	BJA_RS20560	sugar ABC transporter permease	Met54Leu
5344935	SBS	AT>CG	-	-	-
		(29 bp upstream of BJA_RS24230 (S41 family peptidase), 277 bp upstream of BJA_RS24235 (alpha-hydroxy acid oxidase))
7492509	Del	-1 bp	-	-	-
		(157 bp upstream of dctP (TRAP transporter substrate-binding protein DctP), 69 bp upstream of BJA_RS34440 (CoA transferase))
8237430	SBS	AT>TA	-	-	-
		(184 bp downstream of BJA_RS38045 (lysozyme inhibitor LprI family protein), 256 bp upstream of BJA_RS38050 (hypothetical protein))
8585966	SBS	GC>AT	BJA_RS39745	MarR family transcriptional regulator	Thr132Ile
Wild type specific mutation
Position	Types of mutation	Detail	Gene	Annotation (Product)	Alteration
85808	Del	-3 bp	-	-	-
		(47 bp downstream of BJA_RS00450 (creatininase family protein), 93 bp upstream of BJA_RS00455 (hypothetical protein))
733333	Del	-2 bp	BJA_RS03470	bifunctional helix-turn-helix domain-containing protein/methylated-DNA-[protein]-cysteine S-methyltransferase	frameshift
5932121	SBS	GC>AT	rpmC	50S ribosomal protein L29	synonymous
Mutation common to M10, M12 and M14
Position	Types of mutation	Detail	Gene	Annotation (Product)	Alteration
75840	Ins	+1 bp	-	-	-
224352	SBS	AT>CG	phaR	polyhydroxyalkanoate synthesis repressor PhaR	Thr106Pro
3065584	SBS	AT>CG	-	-	-
3558749	Del	-2 bp	BJA_RS15980	pseudogene	-
4233893	SBS	GC>TA	BJA_RS18910	DUF87 domain-containing protein	synonymous
5483695	Ins	+1 bp	-	-	-
5795874	SBS	AT>CG	BJA_RS26450	hypothetical protein	Leu122Arg
6474803	SBS	GC>AT	BJA_RS29810	NahK/ErcS family hybrid sensor histidine kinase/response regulator	Asp364Asn
Mutation common to M10, M12, M13 and M14
Position	Types of mutation	Detail	Gene	Annotation (Product)	Alteration
568300	SBS	GC>CG	BJA_RS02665	NADPH:quinone oxidoreductase family protein	Ala23Pro
4295073	SBS	AT>GC	BJA_RS19195	TetR/AcrR family transcriptional regulator	Asp115Gly
4611834	SBS	GC>AT	-	-	-
4949837	SBS	GC>AT	BJA_RS22320	hypothetical protein	Ala67Thr
6887691	SBS	AT>GC	msrA	peptide-methionine (S)-S-oxide reductase MsrA	Tyr49His
